# Supplementary material for: Engineered in-vitro cell line mixtures and robust evaluation of computational methods for clonal decomposition and longitudinal dynamics in cancer
Source: Sci Rep. 2017 Oct 18;7:13467. doi: 10.1038/s41598-017-13338-8 (PMC5647443; doi:10.1038/s41598-017-13338-8)
Supplement: Supplementary file 2 — Supplementary Table S1a [file 41598_2017_13338_MOESM2_ESM.xls]

## Sheet: S1a.tsv
cell line	genomic coordinate (chr:position)	sample_2_REF_READS	sample_2_VAR_READS	sample_14_REF_READS	sample_14_VAR_READS	sample_7_REF_READS	sample_7_VAR_READS	sample_19_REF_READS	sample_19_VAR_READS	sample_6_REF_READS	sample_6_VAR_READS	sample_18_REF_READS	sample_18_VAR_READS	sample_5_REF_READS	sample_5_VAR_READS	sample_17_REF_READS	sample_17_VAR_READS	sample_4_REF_READS	sample_4_VAR_READS	sample_16_REF_READS	sample_16_VAR_READS	sample_3_REF_READS	sample_3_VAR_READS	sample_15_REF_READS	sample_15_VAR_READS	sample_13_REF_READS	sample_13_VAR_READS	sample_1_REF_READS	sample_1_VAR_READS
hTERT	9:126520068	3118	5	4569	5	1354	57	10044	579	2343	383	6755	1148	2435	810	6798	2151	1240	727	3695	2073	2990	2280	4627	3227	1740	1745	3640	3688
HCT116	2:169763262	1986	2008	4006	3726	3124	2544	2789	2252	3481	1718	6466	3456	3995	1189	12758	4679	2872	347	8040	1021	9916	682	13254	668	6429	4	12124	13
hTERT	15:40330518	6602	10	11206	2	10072	467	16958	750	6084	1073	11810	2016	5498	1647	12441	3380	2934	1884	9797	5631	9109	7393	7371	5887	3950	3884	7226	7715
HCT116	19:9226192	6779	6831	19489	19810	10040	7791	17110	13709	11665	5833	15884	8725	11468	3697	18563	6145	11172	1658	16452	2052	23821	1626	20358	1286	13758	39	24534	58
Shared	11:130781475	7175	6428	17787	16924	12514	9893	20094	18388	10069	8391	16533	13641	8459	7816	19267	15692	4194	3786	12035	10617	7109	5821	16410	15495	6482	6153	14775	12615
HCT116	19:57686731	1575	1681	3967	4726	1822	1879	6335	5586	4208	2031	6386	3516	3982	1426	5272	1845	3246	666	9270	1362	9149	576	10009	694	4175	9	8379	6
Shared	19:5273571	6349	6165	9234	9075	7595	7278	25780	22334	4623	4599	14457	14355	5295	5548	19799	20001	1608	1566	7601	8049	21	13	12542	12246	4498	4282	11049	10336
hTERT	16:81208515	13933	23	17833	22	19029	643	33671	1086	10485	1217	26817	3429	14166	3232	27686	6683	11561	6809	9466	4981	29650	21860	11284	8089	8652	7761	6730	6863
Shared	19:19446936	2860	2682	8586	8456	4244	4188	8698	8689	5658	6313	7523	7361	4035	4523	13216	13794	1899	1806	4260	4687	8	6	4807	4846	2853	3015	6141	6387
Shared	8:134050678	3887	6856	5	3	5333	9235	9082	16717	4906	8277	7526	11174	5	17	7814	11260	2870	3522	4371	5329	11	15	13664	14084	5038	4948	9935	9372
HCT116	11:104869708	1401	1786	3417	3791	2399	2146	4999	5496	2250	1161	5531	3076	3305	1040	6055	2421	211	27	7002	958	7653	425	7613	604	3971	2	8730	0
HCT116	2:27663416	649	699	1717	1939	1570	1477	2483	2091	1172	728	2945	1474	985	385	4323	1560	577	160	4864	694	4868	659	3019	268	1306	2	2205	23
hTERT	12:1553797	2656	4	6029	12	5863	274	7695	427	2526	354	6655	964	2007	711	6150	1917	676	364	3622	2237	4066	3344	3423	2977	1121	986	3576	3832
Shared	14:57052511	3105	3441	8361	7884	5399	5617	8007	8875	5377	5327	7171	6878	4752	4627	10871	10453	2731	3106	6132	5465	8780	8672	6515	6873	3763	3707	6453	6813
HCT116	15:78764285	1227	1327	2456	3029	2274	2085	2992	3239	2438	1461	4120	2444	1432	651	5350	2607	2039	307	5388	1018	7230	539	6039	375	3356	2	10971	0
HCT116	10:115489167	3415	1634	10944	5078	23048	10262	21473	9050	4446	1668	15700	6484	6088	1367	19254	5168	1285	141	13185	1810	15429	922	16963	1102	4197	7	19533	9
Shared	12:62104219	870	908	2690	2763	1531	1580	3987	4422	1262	1266	2280	2653	1272	1397	2826	3260	745	759	2406	2563	2846	2770	2015	2158	922	894	2296	2428
HCT116	11:114451027	2634	2654	5447	5073	11906	9182	10055	7534	5266	2779	7268	4152	4655	1358	10571	3337	2472	384	9647	1178	12242	758	11942	765	7132	8	22364	5
HCT116	11:5475506	3384	3585	10812	10879	25275	19997	17563	12752	7127	4008	15147	9294	7352	2992	15942	6448	101	20	16870	2501	25434	2133	24341	1957	7437	14	24909	20
Shared	11:31454975	1210	1342	2460	2874	2091	2071	2984	3273	1406	1734	2965	3294	1541	1706	3789	4115	890	1003	3146	3513	742	775	3126	3636	1058	1176	2550	2512
Shared	17:64025068	533	248	989	530	1035	478	1508	749	1176	753	1419	759	639	434	2916	1868	534	414	1329	1021	2	0	887	934	573	522	1548	1488
HCT116	19:15038754	3009	2805	4346	4175	4523	3544	7801	6038	3765	2206	7094	3913	3518	1321	8087	3317	2069	382	7982	1053	9976	501	10553	752	5628	6	11656	7
hTERT	7:6370144	1694	5	3801	2	1085	75	4752	237	1571	263	4538	596	1319	422	3480	1243	534	290	2454	1541	2165	1543	2224	1698	619	636	1758	1694
HCT116	10:112724573	267	126	514	288	1088	471	587	309	370	127	706	277	452	111	976	239	217	38	1210	129	1982	128	1635	130	523	3	1301	0
HCT116	1:75622616	927	847	3644	4473	4270	3596	1997	1725	1801	1118	4969	2862	2732	957	3056	1137	921	138	7388	1082	5650	366	7813	577	2034	2	6608	12
hTERT	21:28212760	4961	14	8796	6	7964	1268	12139	1080	3068	1189	7808	2138	2984	1629	6491	3399	1312	935	2849	2393	5566	5573	4789	4437	2015	2115	5002	5364
hTERT	8:131138344	163	0	331	0	6	0	570	12	202	36	508	68	133	42	462	100	69	47	319	182	200	146	211	186	108	83	190	194
Shared	1:52266120	1329	1261	2717	2887	2230	2195	3885	4076	2260	2125	4194	3765	2296	2122	4326	4487	1125	1431	4593	4830	4014	3853	3644	3558	1386	1425	2831	2692
HCT116	19:44652954	7030	6451	14077	13546	13377	10721	22030	18790	11641	6142	19195	11265	12049	4228	37536	11985	9543	1493	18025	2901	33241	1924	30490	1575	14089	16	29944	37
hTERT	22:50572406	1576	0	2571	4	4471	270	3133	159	2024	433	2643	728	1373	761	2644	1211	1187	1335	1723	1963	1607	2618	1125	1630	635	1308	863	1838
HCT116	4:42580442	981	1514	2165	3155	1938	1987	2291	2662	1984	1299	2539	1816	1840	674	4487	1686	1726	292	4802	763	5593	407	3899	332	2748	3	2580	0
hTERT	19:7605637	9639	20	19070	23	23811	1036	28010	1122	7704	1090	18415	2332	6516	1954	11278	3154	1931	1091	7697	4634	11568	9104	10885	8240	2865	2811	18414	19334
HCT116	3:188327461	4415	4023	10587	10703	8500	7060	21318	16539	5071	2851	12634	7397	6545	2069	18857	7827	3366	523	12354	1494	20316	1516	22626	1576	8273	16	21159	26
HCT116	6:29455098	2161	2345	3884	3697	2775	2046	5034	3782	17	15	6548	3527	2567	795	6446	2648	4178	612	7409	1177	8179	501	6888	448	5758	8	7211	7
Shared	19:41383217	1293	1379	2563	2303	2504	2277	3802	3538	1539	1511	3249	2881	1841	1642	2356	2208	594	604	2605	2518	2	1	3615	3243	1189	1292	5874	5126
HCT116	6:30231224	582	1051	1876	3595	2899	3421	4290	4601	2456	1433	9239	5838	2742	956	7033	2418	2201	274	12632	1353	8364	435	7508	264	2563	2	10927	8
HCT116	2:170055255	3189	3121	6348	6156	5840	4759	9556	7986	5910	2811	9093	4938	5853	1776	11350	3941	3745	591	9665	1326	14245	1081	12671	824	6175	26	12581	22
Shared	6:127768950	887	839	1779	1776	1576	1516	2415	2502	990	1061	2498	2548	958	1078	1665	1732	387	378	2278	2189	1	0	2281	1925	661	723	2401	2193
HCT116	19:9236886	4510	4766	9785	9601	6244	5263	10374	9800	7243	3988	10440	6488	7984	2437	13426	5295	8785	1186	12592	1521	17165	1040	15662	1059	10506	6	16537	4
HCT116	16:65022234	3431	3203	2376	2255	4210	2956	5543	4107	2008	1014	6700	2865	2819	869	8073	2611	3986	553	8747	838	13663	908	9487	464	4964	4	9582	3
HCT116	15:51529112	2072	2140	3566	3495	4186	3421	5332	4594	3787	2279	6100	3125	3419	1156	7295	3142	2975	590	7092	1164	10666	756	10700	669	4186	6	8481	6
hTERT	19:15164559	2599	2	4329	3	4214	206	6573	269	2945	479	5166	758	2306	784	5118	1656	744	443	2925	1928	3543	3108	3215	2618	1503	1489	2873	3105
hTERT	14:45473265	439	0	687	0	804	30	661	21	644	118	1011	157	475	160	986	340	264	128	870	530	863	600	577	469	419	389	636	588
hTERT	11:60105199	7967	12	11527	2	6947	389	12289	697	5154	1027	8643	1445	4448	1486	9015	2587	2496	1629	4489	3302	8201	6940	5177	4161	4724	4895	5378	5401
hTERT	6:158502527	5946	15	13050	10	9978	444	17603	785	4945	820	7090	1065	3783	1379	10862	3337	1140	788	6227	3713	9106	7053	5769	4650	1751	1874	7938	7632
hTERT	7:10491642	7767	2	8689	0	7215	29	10208	49	4334	81	4043	42	2902	72	5069	120	2122	159	5094	171	8877	657	4353	243	7295	917	8698	535
Shared	6:36353472	2306	3671	3023	4773	2406	3503	6196	7109	4157	6094	5257	7183	0	6	4	4	3279	3522	4993	4994	7	2	5642	5618	4971	4266	8110	8111
HCT116	2:178762824	1013	1039	1425	1456	1989	1954	2691	2222	1835	960	2195	1357	2367	875	6554	1950	1760	218	3261	403	4971	321	4121	255	2524	3	2684	7
Shared	9:114841154	1265	939	37	7	3175	2498	5018	2603	1667	1009	4912	3114	1253	881	3975	2737	633	263	2835	1613	5	0	3243	1542	803	342	2410	1478
HCT116	3:119211294	1130	1004	1897	2071	1586	1237	3220	3055	1650	884	1908	1057	1576	530	3063	900	658	131	3844	559	4246	329	3841	202	2334	4	3596	0
HCT116	10:5177350	1524	1285	4152	3791	7971	6488	11873	9762	3500	1795	2522	1344	3643	1166	9185	2915	1657	269	10884	1312	10596	670	15378	951	3440	3	9891	7
hTERT	1:160640680	8104	6	12099	4	11177	641	15151	660	8410	1211	9842	1548	6841	2233	1476	492	4159	2244	4540	3038	7848	5997	5585	4054	6038	6295	8621	9273
Shared	11:104972190	857	882	1531	1876	1731	1916	1984	2081	1574	1745	2023	2254	1834	1979	2631	2533	1118	1278	2413	2610	2289	2544	2203	2329	1203	1297	2025	2102
Shared	17:39436909	2833	2967	7360	7275	5109	5420	11805	10901	4322	4832	9715	10451	4943	5050	18238	21677	1343	1545	8747	8216	10	14	13873	13731	4233	4915	11904	12200
HCT116	12:20864356	2425	2041	4633	4278	6028	4690	8009	6382	3228	1881	6832	3453	5268	2000	7258	2342	645	113	7795	954	12084	620	10382	690	4925	6	10252	14
Shared	4:141847279	4396	3956	10682	9082	7067	6762	8534	7699	5277	5015	10049	10484	6540	5965	11278	11186	2159	2074	6235	5861	19	10	10197	10543	4295	3482	11006	11712
hTERT	8:105361354	2057	7	4448	0	80	0	7706	360	2127	316	5376	606	1743	511	5974	1572	542	249	2836	1711	3259	2172	3139	2555	827	806	2797	2727
Shared	17:12905743	4495	5001	8443	8965	6888	7364	13371	14339	7145	7684	10173	11124	6598	6434	7774	8132	4090	3888	8038	8132	120	103	10326	9815	5209	5361	8380	9364
HCT116	4:175413296	1065	1056	3789	3884	2200	1532	3512	3078	2974	1741	4660	2585	2505	895	5645	2068	3301	436	7555	1034	7032	450	5490	415	3848	2	5441	3
HCT116	4:177113779	1783	1997	4975	4690	3774	3132	6335	5270	3434	1841	6045	3458	3582	1170	7093	2824	3202	432	13065	1525	10459	805	6608	528	4029	8	7634	17
HCT116	11:63520131	2708	2415	4969	5080	9643	7205	7506	7664	4410	2526	8042	4234	5055	1840	10920	3897	321	52	10093	1293	13010	1043	11211	1059	6588	6	13500	5
hTERT	17:17168316	523	1	746	0	700	16	925	26	479	72	826	107	451	96	1002	263	217	102	741	423	687	478	535	355	246	282	461	431
hTERT	3:15080696	5565	5	4278	6	2940	122	5353	274	2350	341	3712	541	1929	569	2838	853	1059	651	2385	1583	4259	3056	1451	1100	3623	4003	2239	2180
HCT116	16:20648702	2917	2622	7852	8487	8228	6804	13124	11759	6080	3050	12803	7765	6897	2149	15178	5278	3244	566	13210	1953	20600	1346	19622	1315	6824	6	5873	6
hTERT	2:204322298	1762	2	2306	8	2514	124	2975	159	1425	258	3906	764	1152	465	2764	775	537	322	2088	1215	282	231	1510	1067	673	753	1608	1486
hTERT	10:29840038	12553	9	10742	3	9025	353	12456	598	6343	1150	9402	1502	4656	1341	9286	2825	4050	2100	5139	3159	7502	7006	6121	4715	8566	8679	5850	5252
Shared	4:149358014	591	512	1872	1680	1483	1348	2223	1987	1031	973	1047	1110	1162	1193	1435	1221	834	920	1912	1885	2	0	1748	1912	822	874	1344	1420
Shared	1:68603432	2946	2644	6132	5726	5170	5425	10958	10154	4082	4401	6819	6255	3893	3310	8545	7915	2467	1996	9694	9336	8314	7397	7209	6423	3729	3096	6429	6513
Shared	1:47496983	3898	3485	7547	7738	6731	6132	13944	16754	4929	4487	10808	9478	5300	4957	10326	10499	2452	2219	9561	9748	13156	10745	8248	8692	4429	4501	5633	6144
Shared	12:5603632	8681	9155	14599	16237	14156	15367	22497	25554	8763	9439	32932	35022	8968	9659	22137	22513	4098	4703	11850	11996	16496	19176	16263	16167	8620	9210	18223	19763
hTERT	6:158658857	1817	4	4328	0	87	2	5412	300	2167	395	4367	959	1743	545	4586	1162	839	734	2870	1746	3604	2158	2955	2039	843	941	2579	2367
HCT116	2:44201259	1131	1229	2026	2160	1964	1494	2568	2342	1696	986	3607	1915	2283	732	3882	1254	913	118	4422	626	4714	303	4210	297	1827	0	1990	2
hTERT	14:73459917	4323	7	9761	10	8599	478	13837	777	4618	740	10255	1706	3673	1141	9970	2836	1271	714	5472	3294	6536	4911	6415	4696	2791	2464	4744	4969
hTERT	9:37490422	1189	2	1954	0	2006	102	3079	134	1271	174	1869	291	1057	341	2435	617	552	368	1745	1014	1741	1338	1329	940	611	591	1300	1270
Shared	8:95853708	592	1236	1653	3045	1353	2410	1996	3743	1477	2308	2187	3521	1321	1734	2496	4045	596	755	2297	2876	2	0	2457	2804	1537	1715	2969	2469
hTERT	4:70172516	564	0	1653	2	29	2	1566	82	740	101	1293	254	620	203	1678	565	263	141	1070	670	1160	787	879	689	335	280	885	788
Shared	17:21217547	4119	4385	7716	7113	6910	6763	13453	13021	6335	4268	11859	9503	6503	3983	13146	7757	1951	850	8148	4983	9101	5621	11089	6173	6934	2732	13264	6211
HCT116	6:30899524	4480	4558	9262	9047	8541	7264	15591	14212	5963	3380	13604	8407	5475	2119	19521	8088	4619	948	13523	2210	20330	1395	15439	879	8028	16	13990	14
hTERT	15:60345430	682	0	1544	1	1556	100	1792	97	619	86	1398	235	596	200	1446	380	220	128	789	603	1341	1107	871	834	299	298	766	951
HCT116	7:36446121	2103	2212	3328	3271	5566	4728	9159	8645	3711	2365	12009	7123	4875	1764	10920	4447	3478	565	8789	1295	13737	837	11927	768	5709	4	13858	8
HCT116	6:36642168	826	775	1570	1682	3099	2020	4597	3635	2812	1442	4927	2794	2309	1015	6006	2068	1581	353	4012	668	7338	665	5903	480	2870	3	7553	4
hTERT	X:135730555	1358	4	3411	0	2362	225	3184	303	1303	353	2378	1037	1025	564	2811	1337	505	376	1734	1602	1886	2013	1310	1695	603	714	1272	1641
HCT116	16:84215692	8448	4269	19073	10302	17313	8077	32717	16312	10556	3868	20055	8044	11565	3348	26814	8226	4800	725	35209	5983	31354	3126	30600	2508	9880	24	32950	35
hTERT	4:123236857	1231	0	2034	0	1613	74	2793	144	1552	330	2140	515	1259	470	2948	809	824	532	2226	1272	1700	1508	1565	1308	839	959	1481	1360
hTERT	3:112066360	1372	3	4331	0	1893	87	6390	240	2019	348	4063	668	1521	437	3928	1157	965	599	2882	1846	2283	1780	1656	1223	2090	1990	1825	1960
hTERT	9:117458475	1507	2	3445	6	323	13	5504	227	2000	339	3654	609	1778	507	2468	683	1025	561	2416	1359	1699	1451	2004	1646	952	873	2121	2461
hTERT	2:188690750	820	1	1249	0	1118	72	1922	125	905	159	1314	228	761	244	1262	438	560	405	815	584	962	855	699	645	544	593	700	696
hTERT	22:46652372	2722	8	4376	4	5261	253	8422	383	2700	310	5745	864	2005	592	6756	2015	833	433	2579	1396	3560	1752	2868	1976	1274	1190	2221	2023
HCT116	3:121838319	1420	1278	2506	2506	2741	2282	5504	4400	2608	1397	3640	2075	3435	1022	5558	1721	1940	216	5977	769	7073	388	5796	390	2960	6	6586	4
hTERT	13:33629393	3171	2	6682	10	6570	349	8424	360	3485	538	7152	1309	2322	808	6700	1959	1064	528	3775	2485	5526	4315	4379	3606	1244	1379	8315	8130
Shared	17:26695832	2617	3043	6064	7824	5369	5587	8776	10253	3327	3377	7789	9319	3012	2889	7430	9498	826	1079	5203	5762	25	42	7006	8114	2052	2472	6596	8151
HCT116	15:44900675	5565	5234	10925	11110	8589	7394	12864	10944	7037	4789	12587	7313	7880	2858	15917	6064	5506	934	14722	2046	19938	1362	22760	1515	10216	18	21044	20
hTERT	10:103560186	2680	7	3741	1	3947	110	4215	141	2803	300	4334	526	2066	489	6349	1540	1582	802	3721	2111	3486	2209	2902	2217	1890	2027	1396	1502
HCT116	17:2323517	7121	7269	13648	12259	13392	10323	35951	25735	7510	4586	19313	9924	9661	3228	23182	8898	14696	2614	27869	3842	25691	1329	30472	1945	12885	33	28483	21
Shared	22:23501286	3919	3174	9921	9918	8114	7422	14006	14137	4479	4486	10013	9322	5059	4439	14242	13824	1530	1462	10769	11685	21	10	10533	10682	3431	3334	11521	10498
HCT116	11:120745874	1151	981	2580	2577	5864	4553	4356	3354	1536	872	3814	2043	1934	596	4922	1754	261	34	4976	617	6648	377	8175	577	1849	1	6496	8
HCT116	11:85630411	965	1003	2341	2645	3850	3425	3804	3454	1461	885	3377	2330	1827	559	5064	1756	1303	170	4951	516	3654	253	5141	401	1853	6	6138	8
HCT116	19:21713459	2116	1861	4246	4001	4181	2982	6357	5834	3239	1831	6323	3466	3854	1222	9023	3070	2761	375	7916	982	10748	729	16986	682	3953	4	9563	23
Shared	1:40879952	2415	2768	7332	8564	3072	3996	8622	10489	4165	4523	10647	10981	3070	3175	9190	11399	3267	3842	8320	8981	6395	6980	6146	7656	2601	3567	7370	8885
HCT116	6:51720838	1078	1180	2401	2626	2577	2124	3657	2776	1411	894	3588	2036	1452	513	4931	1689	1472	199	5152	563	6131	442	5778	385	2238	2	5499	5
hTERT	16:58573901	941	0	1938	2	1789	88	2442	112	1175	185	2373	358	967	262	1788	538	528	212	2083	1110	1837	1243	1646	1262	543	557	1148	961
Shared	12:25957056	4978	2192	15235	8167	6016	2555	17339	8025	8465	3935	17822	7371	7917	3539	23298	11133	5464	1851	16451	6639	15786	6877	17753	7358	6783	2821	15562	7462
hTERT	21:38439686	1515	7	2047	0	1967	110	2635	168	1292	193	1736	277	1163	277	2903	935	465	272	1846	1021	2048	1362	1525	1058	1167	964	1241	1121
Shared	16:24834581	5042	4758	11519	12023	10410	11382	18059	16335	4460	4513	13748	14022	5573	5163	15220	15112	1910	2110	8562	9209	11871	12205	12559	11737	3991	3839	12611	11464
HCT116	18:72238472	2721	2673	6832	6491	5410	4107	7217	6144	3954	2046	7490	4458	4358	1392	8994	2616	2746	434	9094	1230	9203	698	11420	729	4834	1	11590	8
HCT116	4:2181016	971	1092	1253	1324	1556	1170	2431	2280	1430	915	2479	1565	1592	460	3310	1217	1847	208	3979	608	4479	228	3837	276	2736	0	3132	2
Shared	10:3178881	2802	2691	6754	6886	5924	6365	7941	8114	2867	3032	7312	7246	2947	2877	8040	8038	1049	1201	5632	5610	7147	6978	6645	6844	1763	1996	6625	6255
hTERT	6:32268501	4870	6	10563	1	7794	319	11435	483	3553	482	16596	2717	2858	816	8814	2800	701	415	3913	2343	6721	5254	3118	2646	1596	1444	5529	5043
Shared	11:112584001	1596	1491	3372	3306	2075	2521	4167	4036	2080	2094	3658	3681	2051	1811	4708	4475	880	905	3868	3807	3590	3465	3931	3653	1248	1459	3795	3740
HCT116	5:102440383	288	286	677	627	794	610	851	680	568	349	1157	662	628	178	1287	462	628	85	1713	250	1662	128	920	52	671	0	1570	0
hTERT	6:7301834	860	0	1847	0	72	4	3654	181	1102	219	2018	435	990	349	3315	1143	490	245	1797	1083	1378	1165	1091	984	475	589	1065	1291
Shared	17:12905574	2809	2787	9941	10144	4596	4803	7247	7223	4914	5461	6559	6654	3801	4017	7069	6645	2921	3381	5057	5251	53	51	5730	5860	3472	3692	4647	4519
hTERT	5:140903792	2232	3	10254	9	449	26	7140	356	2709	275	10241	1761	1998	524	5353	1823	543	242	2899	1680	3694	2766	3339	2638	936	689	3112	3081
Shared	6:32188383	5034	3909	8422	6591	11854	8087	12968	9960	4324	3220	12140	7681	4119	3116	10392	7953	1276	828	7466	5376	13	10	10945	7813	1583	973	10546	7198
hTERT	X:10062163	6077	8	14230	5	10384	931	14912	1118	6590	1767	13556	3293	4854	2399	7276	2965	2595	1779	6132	4242	9040	7048	8747	6689	4916	3948	6235	5316
Shared	13:110844721	2819	2480	6056	5421	4390	3426	7697	6573	4362	3891	7237	6416	4025	3735	7964	6622	1897	1537	6730	5735	8640	8274	6434	5738	3940	3834	6110	5778
HCT116	14:24606792	2549	3148	9131	9282	6240	4937	9032	8391	5760	2696	14140	8424	5694	2343	11384	5128	2191	366	15586	2219	11328	1381	22861	2166	5772	6	16743	3
hTERT	15:45974869	6820	11	11573	9	12000	587	17874	864	5926	1356	11201	1842	4646	2000	12086	3917	2838	2854	5942	4422	10130	8564	7410	5775	3676	5199	11180	11156
Shared	3:138188485	2646	2417	5346	5453	4064	3970	4505	4569	3244	3110	6512	6807	3578	3619	6908	7223	1485	1579	7305	6872	11	5	5894	5988	2421	2640	5667	5868
HCT116	3:189706661	2004	2236	5144	5923	4973	4114	8040	6812	5056	2740	7858	4441	4283	1384	11749	3507	4352	682	8507	966	13019	605	11767	698	6580	22	14020	16
Shared	1:8404093	1450	1605	2621	2790	2408	2583	4969	5313	2140	2536	3259	3687	1995	2307	3881	3814	1503	1659	3050	3474	3372	3337	3543	3586	1749	1779	3357	4077
Shared	1:47583415	241	189	550	498	681	547	702	584	401	390	931	749	426	352	1034	1019	212	158	868	917	835	729	778	711	368	263	982	840
hTERT	5:71609959	111	0	266	4	30	0	326	12	282	59	471	103	154	67	615	183	84	46	700	467	363	313	286	195	95	86	291	273
hTERT	12:109936056	5056	5	11226	13	8597	437	12184	548	5581	845	9978	1372	4269	1405	9831	3022	2311	1209	6464	3957	7963	5557	6024	4851	2438	2767	5227	5145
Shared	2:36691951	2531	2347	3207	3383	2949	3258	6563	6381	2831	2595	5129	4860	3	3	10203	9664	37	32	4079	3906	4	3	4073	4095	3276	3246	5011	4656
Shared	6:33235755	4599	5062	10529	10670	9619	9228	14983	14612	6087	5200	7251	7588	5247	5341	9079	9236	1928	1833	8051	7705	22	15	10742	10636	4320	4287	15096	14529
HCT116	1:84880380	1114	1165	2281	2115	2739	2243	3401	2640	2612	1241	3633	1776	2457	767	3959	1292	1125	202	5366	745	5139	431	6885	407	2165	2	5117	4
HCT116	5:78296755	836	764	1689	1537	2779	1980	3247	2330	1139	616	3257	1648	1834	556	3792	1416	1053	183	6334	829	5301	372	4961	291	2100	1	4660	0
