# Supplementary material for: Engineered in-vitro cell line mixtures and robust evaluation of computational methods for clonal decomposition and longitudinal dynamics in cancer
Source: Sci Rep. 2017 Oct 18;7:13467. doi: 10.1038/s41598-017-13338-8 (PMC5647443; doi:10.1038/s41598-017-13338-8)
Supplement: Supplementary file 3 — Supplementary Table S1b [file 41598_2017_13338_MOESM3_ESM.xls]

## Sheet: S1b.tsv
cell line	genomic coordinate (chr:position)	sample_2_REF_READS	sample_2_VAR_READS	sample_2_MINOR_CN	sample_2_MAJOR_CN	sample_14_REF_READS	sample_14_VAR_READS	sample_14_MINOR_CN	sample_14_MAJOR_CN	sample_7_REF_READS	sample_7_VAR_READS	sample_7_MINOR_CN	sample_7_MAJOR_CN	sample_19_REF_READS	sample_19_VAR_READS	sample_19_MINOR_CN	sample_19_MAJOR_CN	sample_6_REF_READS	sample_6_VAR_READS	sample_6_MINOR_CN	sample_6_MAJOR_CN	sample_18_REF_READS	sample_18_VAR_READS	sample_18_MINOR_CN	sample_18_MAJOR_CN	sample_5_REF_READS	sample_5_VAR_READS	sample_5_MINOR_CN	sample_5_MAJOR_CN	sample_17_REF_READS	sample_17_VAR_READS	sample_17_MINOR_CN	sample_17_MAJOR_CN	sample_4_REF_READS	sample_4_VAR_READS	sample_4_MINOR_CN	sample_4_MAJOR_CN	sample_16_REF_READS	sample_16_VAR_READS	sample_16_MINOR_CN	sample_16_MAJOR_CN	sample_3_REF_READS	sample_3_VAR_READS	sample_3_MINOR_CN	sample_3_MAJOR_CN	sample_15_REF_READS	sample_15_VAR_READS	sample_15_MINOR_CN	sample_15_MAJOR_CN
DAH56	11:74058341	6435	2961	1	2	7108	3494	1	2	8203	5132	1	2	31994	20323	1	2	8076	5552	1	2	10038	8802	1	2	5785	7085	0	2	55800	62499	0	2	2700	8612	0	2	4109	12417	0	2	1808	16848	0	2	2483	16358	0	2
Shared	12:7343529	3770	2079	1	2	3590	2369	1	2	5276	3129	1	2	22532	6796	1	2	6041	3030	1	2	8248	3458	1	2	5631	2536	2	2	50348	20160	2	2	4514	2216	2	2	6084	2316	2	2	8043	3414	2	2	10749	3025	2	2
DAH55	4:154318534	7112	6	0	3	6400	7	0	3	7875	346	0	3	36561	1071	0	3	8111	430	0	3	10293	562	0	3	6329	884	0	3	79226	11145	0	3	5141	1228	0	3	6591	1646	0	3	8113	2754	0	3	9180	3134	0	3
DAH56	1:144917557	8724	1118	2	3	9085	1126	2	3	12287	1291	2	3	38497	4286	2	3	12117	1203	2	3	17145	1585	2	3	11038	719	2	3	100487	7896	2	3	9964	396	1	3	14932	574	1	3	17486	180	1	3	22426	297	1	3
DAH55	5:78697782	13517	18	0	2	15079	15	0	2	17665	1086	0	2	68947	4850	0	2	16906	2321	0	2	23036	3591	0	2	12520	4242	0	2	104513	34057	0	2	9243	5263	0	2	13858	7911	0	2	10832	10863	0	2	13787	11180	0	2
Shared	19:53431826	4235	4547	2	2	4529	4426	2	2	5723	6725	2	2	25676	26338	2	2	6397	6531	2	2	6264	7566	2	2	4572	6338	2	2	51625	67089	2	2	3681	5843	1	2	4872	8165	1	2	6060	10704	1	2	7523	12060	1	2
DAH55	5:148392362	4137	12432	1	3	4555	12395	1	3	5160	14710	1	3	13752	37024	1	3	5505	14025	1	3	6348	20924	1	3	4853	13405	1	3	39364	106243	1	3	4020	11407	1	3	6002	16981	1	3	7377	19578	1	3	8662	24880	1	3
DAH56	11:121424611	6689	3656	1	2	8224	4085	1	2	12541	5271	1	2	45838	17996	1	2	12837	4617	1	2	18632	6540	1	2	13051	2542	0	3	113678	24116	0	3	13083	965	0	4	18157	1438	0	4	22927	668	0	4	28406	1209	0	4
Shared	7:92983022	2755	1434	0	5	2667	1386	0	5	3197	1612	0	5	23964	11745	0	5	4359	2017	0	4	4685	2274	0	4	4016	1675	1	4	56330	25133	1	4	3725	1625	2	3	4631	1746	2	3	5347	2456	2	2	5549	2696	2	2
Shared	14:86089576	9915	2903	2	3	10582	3580	2	3	12976	4176	2	3	41794	14152	2	3	12786	4096	2	3	18061	6214	2	3	11729	3858	2	2	97162	32448	2	2	9290	3077	2	2	14671	4932	2	2	17868	6042	2	2	18821	6044	2	2
DAH56	10:98764573	6681	3476	1	2	8083	3664	1	2	8874	3963	1	2	17615	7683	1	2	10041	3599	1	2	14616	5351	1	2	11065	2242	1	2	73143	15934	1	2	9751	1023	1	2	13642	1341	1	2	17278	542	1	2	21732	782	1	2
Shared	14:20404531	8071	1500	2	3	8485	1729	2	3	10022	3038	2	3	22900	4633	2	3	9971	2837	2	3	14003	4138	2	3	8480	3540	2	2	80334	31135	2	2	6695	2914	1	2	9809	4556	1	2	10480	6098	1	2	13828	7053	1	2
Shared	1:112329518	8062	4075	1	2	9298	4772	1	2	7864	5541	1	2	24945	17956	1	2	8322	6050	1	2	12607	8717	1	2	6557	6679	1	2	59093	57612	1	2	5034	6758	1	2	7327	10540	1	2	6409	11482	1	2	8723	15315	1	2
Shared	3:164737303	1603	6198	1	4	1503	6093	1	4	2041	8360	1	4	8304	28957	1	4	2077	8123	1	4	2899	11363	1	4	2287	7789	1	4	20194	71915	1	4	2012	6332	1	3	2892	9446	1	3	3702	11101	1	3	3919	13704	1	3
DAH55	1:151158224	9994	7	2	3	12123	4	2	3	12865	264	2	3	47397	1070	2	3	13754	539	2	3	18882	760	2	3	12521	960	1	4	115124	7623	1	4	10407	1283	0	4	9405	1456	0	4	14178	2354	0	4	21748	3667	0	4
DAH55	5:140181901	8820	18	1	2	8313	8	1	2	9697	657	1	2	44686	3858	1	2	10340	769	1	2	13868	1383	1	2	9213	1071	1	2	80457	15967	1	2	5886	2330	1	2	7941	3532	1	2	10292	3416	1	2	11052	6009	1	2
DAH56	14:74995317	6307	1422	2	3	7016	1739	2	3	8206	1573	2	3	21680	3449	2	3	8723	1305	2	3	14163	2262	2	3	9792	1012	2	3	68438	7653	2	3	7889	362	2	3	7513	278	2	3	14703	204	2	3	18492	594	2	3
DAH56	7:103216161	2312	731	2	2	2450	822	2	2	3397	896	2	2	21192	6168	2	2	3251	752	2	2	4378	1012	2	2	2918	537	2	2	49240	8246	2	2	2988	204	1	2	4491	372	1	2	5101	73	1	2	5717	234	1	2
Shared	14:102606275	2762	837	0	4	7645	1935	0	4	8099	2295	0	4	33045	3771	0	4	5743	1666	0	4	8249	2333	0	4	5549	1863	1	3	57027	10587	1	3	4378	1554	2	2	6873	2144	2	2	7744	2061	2	2	10856	3072	2	2
DAH56	2:109868023	5196	2685	1	2	5344	2636	1	2	8432	3072	1	2	49427	17159	1	2	9034	2841	1	2	11548	3451	1	2	6861	1182	2	2	71517	13250	2	2	8680	660	2	2	10565	663	2	2	14200	358	2	2	16197	591	2	2
DAH56	16:18026605	3989	1413	2	2	5826	2038	2	2	6874	1800	2	2	22657	6826	2	2	6994	2083	2	2	11304	3245	2	2	7146	1746	2	2	60601	11913	2	2	6290	726	1	1	9448	1046	1	1	11152	344	1	1	14787	985	1	1
DAH55	14:23891672	3464	0	2	3	3652	0	2	3	5237	176	2	3	25207	875	2	3	4011	293	2	3	5844	288	2	3	3732	484	2	2	50570	7405	2	2	2982	846	1	2	3835	1152	1	2	3723	1448	1	2	5303	2423	1	2
Shared	9:127300355	3788	7889	1	2	4231	8491	1	2	4906	10290	1	2	11318	25390	1	2	4753	10767	1	2	6584	14654	1	2	4513	9835	1	2	40511	87113	1	2	4010	8637	1	2	5609	11899	1	2	6607	14266	1	2	7852	18286	1	2
Shared	17:79954545	4664	4865	1	3	5658	5967	1	3	5818	6792	1	3	19858	22144	1	3	5874	7104	1	3	7206	8538	1	3	4797	6976	0	3	46755	63207	0	3	3939	5927	0	3	5296	9022	0	3	5507	11436	0	3	7383	14695	0	3
DAH55	9:113096681	4114	4	1	4	4362	1	1	4	6117	120	1	4	39610	956	1	4	6027	203	1	4	8142	323	1	4	4707	418	0	4	65975	5550	0	4	4018	591	0	4	5332	801	0	4	5663	1149	0	4	7076	1569	0	4
Shared	9:6477539	1476	504	1	3	1582	580	1	3	2282	940	1	3	10	7	1	3	2109	914	1	3	2161	1067	1	3	1461	899	1	2	28257	17001	1	2	1332	1222	1	2	1804	1484	1	2	1650	1920	1	2	2336	2640	1	2
Shared	4:135865620	5569	1476	0	4	6019	1514	0	4	7945	1845	0	4	3624	893	0	4	8238	2211	0	4	11300	2943	0	4	7413	1742	0	4	69758	18627	0	4	6507	1740	0	4	9189	2561	0	4	10791	2621	0	4	13471	3894	0	4
DAH55	1:183543763	8000	3	1	1	8701	4	1	1	11517	807	1	1	51405	3833	1	1	10618	1249	1	1	14308	1776	1	1	8478	2205	1	2	88363	19398	1	2	6912	2662	1	2	9625	3414	1	2	8699	4120	1	2	11840	5938	1	2
DAH56	1:208266341	4998	1697	2	2	6381	2050	2	2	7854	1818	2	2	39959	9762	2	2	7790	1428	2	2	12741	2447	2	2	8426	922	2	3	69361	8817	2	3	7326	310	1	4	11611	591	1	4	11880	146	1	4	16187	365	1	4
DAH55	2:99008387	12369	13	1	2	15127	10	1	2	15998	818	1	2	39431	1968	1	2	13629	1216	1	2	18999	1775	1	2	12195	2649	1	2	101613	18488	1	2	8848	2789	1	2	13884	4558	1	2	15163	6357	1	2	18684	8206	1	2
DAH55	1:185703859	9362	7	1	1	9731	3	1	1	11295	1096	1	1	39613	2675	1	1	11826	1067	1	1	14631	1610	1	1	9366	1943	1	2	92390	12463	1	2	7836	2388	1	2	11517	3122	1	2	13111	4154	1	2	14479	6089	1	2
Shared	10:70958138	7010	3443	1	2	7490	3358	1	2	8417	4182	1	2	35946	17365	1	2	10152	4113	1	2	12265	6625	1	2	8548	4177	1	2	80237	38901	1	2	7819	3292	1	2	10836	4864	1	2	12333	5941	1	2	15102	6771	1	2
Shared	6:137330455	4486	2293	1	2	4853	2530	1	2	6992	3278	1	2	29297	15476	1	2	7110	3129	1	2	9713	4041	1	2	7202	2803	2	2	55627	24912	2	2	6060	2033	2	2	7995	2959	2	2	9751	3534	2	2	11	4	2	2
DAH56	2:88474686	5602	1644	2	2	5554	1786	2	2	7145	2396	2	2	25301	8139	2	2	7867	2091	2	2	9793	3540	2	2	6651	2388	2	2	68632	25390	2	2	5751	2256	1	2	7627	3373	1	2	9862	3788	1	2	11150	4523	1	2
Shared	6:71004238	2810	1305	1	2	2837	1266	1	2	3784	2131	1	2	20232	13064	1	2	3185	1997	1	2	4395	2683	1	2	2352	2311	1	2	36783	31275	1	2	1983	2619	1	2	2511	3189	1	2	2433	4033	1	2	3383	4752	1	2
Shared	12:1943494	8473	3661	1	2	10195	3933	1	2	11427	4514	1	2	35916	13598	1	2	11997	3988	1	2	16778	5988	1	2	12326	3185	2	2	78358	22044	2	2	10631	2028	2	2	16282	3420	2	2	19380	2725	2	2	23020	3177	2	2
DAH56	1:27099880	6294	3677	1	2	7069	3368	1	2	8887	3861	1	2	22637	11489	1	2	7929	3173	1	2	13151	4956	1	2	8595	2853	1	2	69443	21353	1	2	8174	1210	1	1	12073	1743	1	1	15195	630	1	1	20528	1148	1	1
DAH55	12:32137858	5255	5	2	3	5696	8	2	3	7364	165	2	3	51576	1326	2	3	6980	175	2	3	10105	310	2	3	6044	544	2	3	76399	5254	2	3	5372	638	2	3	6225	856	2	3	6765	1244	2	3	9084	1340	2	3
Shared	4:38830962	4623	4161	1	1	4698	4181	1	1	6483	5205	1	1	20384	14447	1	1	7129	5734	1	1	8566	7707	1	1	5495	5567	1	1	51831	56735	1	1	4822	4761	1	1	7407	6529	1	1	8662	7680	1	1	10040	9989	1	1
DAH55	6:51882397	7712	7629	2	2	6440	6731	2	2	8202	9936	2	2	25420	25451	2	2	8840	10116	2	2	11820	13618	2	2	5868	7650	2	2	58257	77154	2	2	5472	7602	1	2	8041	12647	1	2	8343	13823	1	2	11370	19069	1	2
Shared	2:74437264	2382	2539	2	2	2864	2966	2	2	3263	4080	2	2	18628	15411	2	2	3649	3879	2	2	4564	5493	2	2	2570	3863	2	2	36593	43938	2	2	1866	3473	1	2	3106	5177	1	2	3806	6157	1	2	4067	7815	1	2
DAH56	6:25812965	6086	3898	2	3	6639	4338	2	3	7430	6426	2	3	29854	22027	2	3	7854	6036	2	3	9543	8768	2	3	6195	6897	2	2	57248	61365	2	2	4036	6946	1	2	5929	9800	1	2	5158	13262	1	2	7087	14701	1	2
DAH56	21:32502678	6174	3484	1	2	6278	3611	1	2	9257	4442	1	2	31379	16288	1	2	9401	3948	1	2	13406	5693	1	2	9418	2564	1	2	84873	24493	1	2	8819	1369	1	1	13474	2033	1	1	16772	773	1	1	20529	1183	1	1
Shared	2:79312563	5592	2006	2	2	6201	2025	2	2	7595	2622	2	2	26514	11346	2	2	7877	2712	2	2	10759	3795	2	2	6891	2416	2	2	74243	31755	2	2	5787	2634	1	2	8605	3768	1	2	9919	4567	1	2	11519	5612	1	2
DAH55	19:10252889	8772	15	1	2	9233	26	1	2	11209	697	1	2	30901	1454	1	2	9794	841	1	2	14951	1413	1	2	9614	2196	1	2	56708	10312	1	2	6234	2240	1	2	8901	3156	1	2	9211	4201	1	2	12261	5217	1	2
Shared	12:9000316	51	13118	1	2	9	15381	1	2	1018	16525	1	2	6089	76952	1	2	1585	14745	1	2	1870	17436	1	2	2733	13280	1	2	21305	105020	1	2	3599	10038	1	2	4659	14855	1	2	6952	16385	1	2	8389	19948	1	2
Shared	3:109190520	1838	675	1	3	2271	738	1	3	2574	951	1	3	8574	2904	1	3	2873	879	1	3	3553	1247	1	3	2791	744	1	3	21913	7012	1	3	2496	876	1	3	3648	1207	1	3	4465	1323	1	3	4536	1354	1	3
DAH55	5:149301168	1397	0	1	3	2979	3	1	3	4171	144	1	3	31497	1179	1	3	3645	141	1	3	4457	323	1	3	2707	347	1	3	53603	6789	1	3	2533	597	1	3	3294	644	1	3	3447	969	1	3	4727	1237	1	3
DAH56	20:34257747	5522	3907	0	4	5981	4439	0	4	7229	5128	0	4	18627	13318	0	4	7349	5948	0	4	10215	7839	0	4	6417	5225	0	3	56814	42799	0	3	5217	4326	0	2	8177	6539	0	2	8021	8241	0	2	10084	9479	0	2
DAH55	10:124008639	7793	5466	1	3	8135	5953	1	3	9796	6664	1	3	42025	28634	1	3	8332	5886	1	3	12175	8982	1	3	8203	5753	1	3	78885	47636	1	3	6851	4636	1	3	11119	7696	1	3	9240	5988	1	3	15900	10102	1	3
DAH56	1:216373059	4139	4470	1	1	4836	4548	1	1	7264	4902	1	1	22485	11711	1	1	7229	3879	1	1	11420	6302	1	1	9050	2518	1	2	73316	23843	1	2	8360	854	1	2	12434	1946	1	2	15189	534	1	2	20188	996	1	2
DAH56	8:53536478	2352	560	1	2	2385	552	1	2	2874	718	1	2	22198	3387	1	2	3202	574	1	2	4221	827	1	2	2851	342	0	2	38782	5910	0	2	3250	278	0	2	3833	407	0	2	4922	257	0	2	5291	228	0	2
DAH55	14:90651010	969	4	2	2	1636	0	2	2	1921	64	2	2	6467	170	2	2	1818	122	2	2	3277	222	2	2	2625	436	2	2	13999	2056	2	2	1133	332	2	2	1651	341	2	2	1635	556	2	2	2816	794	2	2
Shared	10:26569951	8528	4344	1	2	8665	4488	1	2	10800	5632	1	2	42639	28153	1	2	11451	5975	1	2	15164	8293	1	2	9421	5582	1	2	81837	50398	1	2	8500	5213	1	2	12895	7216	1	2	13247	7688	1	2	18591	10832	1	2
DAH56	3:190366285	7245	1852	0	4	6978	2027	0	4	10027	2502	0	4	38864	9322	0	4	10937	2218	0	4	15019	2640	0	4	10105	1231	0	4	82433	13800	0	4	9060	538	1	3	13547	914	1	3	17157	437	1	3	20545	572	1	3
DAH55	15:93609300	2904	2	1	2	2747	3	1	2	3231	244	1	2	5075	480	1	2	3380	181	1	2	4572	437	1	2	3076	610	1	2	20494	2421	1	2	1716	691	1	1	1733	1669	1	1	2218	1597	1	1	3054	2654	1	1
DAH55	2:85779867	8089	4	2	2	7847	5	2	2	9996	512	2	2	37551	1724	2	2	9773	606	2	2	13294	866	2	2	7823	1202	2	2	86449	11655	2	2	6766	1825	1	2	8452	2307	1	2	9772	4022	1	2	12246	4152	1	2
DAH55	19:8953870	11404	6	1	2	13842	11	1	2	16618	655	1	2	95270	4568	1	2	15061	1127	1	2	20389	2009	1	2	12754	2305	2	2	126247	17822	2	2	10892	2496	2	3	9131	2028	2	3	16201	4688	2	3	21564	5710	2	3
DAH55	19:7601057	2397	1	1	2	2656	0	1	2	2611	200	1	2	7227	731	1	2	2486	358	1	2	3933	522	1	2	2469	872	1	2	20092	5667	1	2	1502	770	1	2	2377	1265	1	2	2016	1184	1	2	3645	2158	1	2
Shared	17:38926484	4670	4876	0	2	5242	4775	0	2	6075	6433	0	2	22910	20168	0	2	6307	7164	0	2	8923	8375	0	2	5843	6156	0	2	60089	59285	0	2	4555	4124	0	2	7857	6564	0	2	8904	9401	0	2	11053	11513	0	2
DAH55	19:18707559	5291	5	1	3	5618	2	1	3	5898	350	1	3	17609	936	1	3	5334	348	1	3	9293	713	1	3	6546	615	1	3	37163	3497	1	3	3816	904	1	3	5621	1130	1	3	5235	1345	1	3	7784	2257	1	3
DAH55	2:86088425	10734	1	2	2	10241	4	2	2	12581	276	2	2	69044	1460	2	2	11516	674	2	2	16275	1140	2	2	9920	1547	2	2	116817	14849	2	2	7777	2163	1	2	9947	2847	1	2	11760	4417	1	2	13399	4849	1	2
DAH56	6:167550792	7493	3726	1	2	8196	4529	1	2	10982	4398	1	2	44753	17370	1	2	12132	3970	1	2	16412	5491	1	2	12181	2204	1	2	93302	21485	1	2	11291	1299	1	2	17460	1583	1	2	21015	714	1	2	25843	1126	1	2
Shared	19:6908923	2100	3796	1	2	3339	5824	1	2	4389	6777	1	2	14338	26844	1	2	3989	7874	1	2	4254	8821	1	2	3685	6922	1	2	39092	69077	1	2	3514	5988	1	2	4164	8597	1	2	6093	10425	1	2	7277	12873	1	2
Shared	10:37626477	4988	2299	1	2	4900	2268	1	2	6810	3410	1	2	39152	16752	1	2	6788	3715	1	2	8990	4112	1	2	6329	3135	1	2	71492	35491	1	2	5767	2838	1	2	7718	3717	1	2	8676	4074	1	2	10959	4758	1	2
Shared	16:67381476	2626	1639	1	3	2848	1706	1	3	3449	2404	1	3	21447	13182	1	3	4051	2366	1	3	4727	3396	1	3	2891	2437	0	2	42625	30798	0	2	2812	2468	0	2	3218	3222	0	2	3835	4203	0	2	5015	4982	0	2
Shared	21:30699316	7141	3514	1	2	7636	4136	1	2	9189	4895	1	2	41250	22671	1	2	9525	4879	1	2	13056	7550	1	2	7466	5260	1	2	71424	46389	1	2	5973	4991	1	1	9363	7341	1	1	10310	9685	1	1	12604	11121	1	1
DAH56	8:113702265	3914	2406	0	5	4243	2640	0	5	5984	2930	0	5	37355	19174	0	5	6449	2400	0	5	8849	3295	0	5	6129	1562	0	5	1578	428	0	5	6890	831	0	5	9277	1174	0	5	11812	355	0	5	13723	667	0	5
Shared	1:196254802	511	564	1	1	607	667	1	1	1183	912	1	1	7632	6421	1	1	837	671	1	1	1256	1221	1	1	859	573	1	2	15487	12312	1	2	971	653	1	2	1272	736	1	2	1061	720	1	2	1964	1017	1	2
DAH56	14:63174915	4810	5815	1	2	5653	6170	1	2	6645	8037	1	2	24033	33267	1	2	5976	8898	1	2	8356	13304	1	2	3681	10537	0	2	33727	83564	0	2	1501	10449	0	2	2406	15871	0	2	1159	19481	0	2	1372	23693	0	2
DAH55	14:61246803	7632	6	1	2	7487	6	1	2	10119	442	1	2	41561	4092	1	2	9042	1439	1	2	12471	1560	1	2	7406	2262	0	2	78349	19474	0	2	5324	3212	0	2	6967	3881	0	2	7265	5492	0	2	8586	6713	0	2
Shared	7:117232474	8162	4140	2	3	8799	4555	2	3	10651	5767	2	3	25950	15005	2	3	10221	6263	2	3	15196	9107	2	3	9014	6485	2	3	70072	49973	2	3	7003	6286	2	3	11013	8856	2	3	10902	10422	2	3	14086	13525	2	3
DAH56	12:55251910	4424	2039	1	2	5158	2554	1	2	7343	2669	1	2	37181	13726	1	2	7955	2426	1	2	10909	3364	1	2	8261	1425	1	2	80763	18550	1	2	7851	810	1	2	11363	950	1	2	13544	540	1	2	17349	816	1	2
Shared	14:99183455	4956	4934	2	2	5483	5142	2	2	7127	6767	2	2	34034	32230	2	2	7233	7162	2	2	10005	8856	2	2	7062	5690	2	2	73937	58426	2	2	5939	4435	2	2	8978	6670	2	2	11555	7759	2	2	13623	9668	2	2
Shared	9:104448903	7697	2468	1	3	7623	2541	1	3	9953	3394	1	3	32228	11437	1	3	10384	3612	1	3	13174	4899	1	3	8590	3441	1	2	95456	42652	1	2	7403	3857	1	2	10140	5081	1	2	12211	6696	1	2	14342	7165	1	2
DAH55	1:247039362	5039	0	2	2	4866	1	2	2	6683	183	2	2	44740	1865	2	2	6100	246	2	2	7357	368	2	2	4722	514	2	2	76188	8059	2	2	4248	866	1	2	5720	1320	1	2	6553	1917	1	2	7755	2572	1	2
Shared	7:65970411	8075	3864	1	2	9646	2499	1	2	11621	3791	1	2	38053	8261	1	2	12509	3700	1	2	16592	5659	1	2	10898	3379	2	2	96745	31776	2	2	10167	2537	2	2	14654	3857	2	2	16126	5196	2	2	21688	5790	2	2
DAH56	1:10177361	7681	2627	2	2	7658	2572	2	2	10498	3176	2	2	44078	11294	2	2	10822	2809	2	2	15264	4058	2	2	10567	1909	2	2	97215	19724	2	2	9765	863	1	3	12764	1194	1	3	18206	522	1	3	21825	872	1	3
DAH56	10:135176526	4559	2156	1	2	5790	3135	1	2	7112	2620	1	2	12154	3732	1	2	6170	2026	1	2	9835	3537	1	2	6659	1501	1	2	47772	12388	1	2	5828	618	1	2	9236	953	1	2	10111	591	1	2	14585	700	1	2
Shared	2:170377554	2869	3252	2	2	3139	3428	2	2	3926	4226	2	2	20815	20989	2	2	4238	4295	2	2	5282	5245	2	2	3755	3503	2	2	53549	44378	2	2	3692	2704	1	2	5030	4071	1	2	6488	4635	1	2	7445	4412	1	2
DAH55	1:241162048	1978	2061	2	2	2443	2711	2	2	2752	2900	2	2	8583	10716	2	2	2137	2486	2	2	3143	3726	2	2	1810	2455	2	2	16954	23994	2	2	1296	1923	1	2	2074	3121	1	2	2128	3812	1	2	2776	5437	1	2
DAH55	1:23848591	10708	11	1	2	12195	24	1	2	13656	1137	1	2	24674	2435	1	2	13121	952	1	2	17608	2121	1	2	10550	2468	1	2	102432	19729	1	2	7882	3446	1	1	11382	5458	1	1	10372	8896	1	1	13379	10575	1	1
DAH56	19:39025898	7208	3193	1	2	8061	4074	1	2	9424	3704	1	2	30493	12124	1	2	10253	3565	1	2	15928	4534	1	2	10805	1886	0	3	92759	19647	0	3	9684	752	0	4	15590	1277	0	4	19304	453	0	4	22300	634	0	4
Shared	12:102131538	3707	7442	1	2	3742	7918	1	2	4174	11262	1	2	26418	49138	1	2	4905	10661	1	2	6383	14770	1	2	4915	9563	1	2	41935	89937	1	2	4092	8912	1	2	5316	12479	1	2	6219	13984	1	2	7656	16184	1	2
DAH56	19:48783139	6411	3246	1	2	7742	3749	1	2	8685	3782	1	2	18649	8263	1	2	8965	3373	1	2	13168	4930	1	2	9930	2207	1	2	76726	17914	1	2	8685	910	1	3	13398	1457	1	3	16548	664	1	3	19212	1144	1	3
DAH56	11:58111675	3932	7756	1	2	4310	8637	1	2	6499	9996	1	2	24041	41269	1	2	6638	9855	1	2	9231	12977	1	2	7698	7154	0	2	62399	67478	0	2	8709	5177	0	1	13218	6494	0	1	19009	3318	0	1	22717	4968	0	1
Shared	17:19476175	5188	5274	0	2	5617	5617	0	2	7998	7005	0	2	32733	28344	0	2	7644	7601	0	2	10902	9546	0	2	7164	7178	0	2	61731	69904	0	2	5674	5605	0	2	8893	8062	0	2	10912	9853	0	2	13265	12812	0	2
DAH56	22:41310266	9120	3838	0	3	7301	3544	0	3	12062	4080	0	3	42334	15235	0	3	13326	4398	0	3	17726	5484	0	3	12094	2653	0	2	95171	26517	0	2	8319	947	0	2	18301	1956	0	2	21249	630	0	2	21591	1202	0	2
Shared	1:157068868	4677	8830	1	2	4863	9526	1	2	6885	10497	1	2	15016	24070	1	2	7120	9956	1	2	9941	13755	1	2	7979	8300	1	2	60716	62350	1	2	7164	6019	1	2	11276	8951	1	2	13305	7872	1	2	14954	9683	1	2
Shared	9:127617888	2597	5279	1	2	3002	5648	1	2	3303	6450	1	2	2796	4529	1	2	2576	7184	1	2	3913	8536	1	2	2658	5979	1	2	21133	30854	1	2	2450	5005	1	2	3150	6787	1	2	3939	8428	1	2	4608	11065	1	2
DAH56	5:35807348	5211	767	2	3	5659	896	2	3	7150	1138	2	3	3999	529	2	3	7997	1079	2	3	9710	1100	2	3	7225	635	2	3	87572	8576	2	3	7207	318	2	3	8931	332	2	3	11777	146	2	3	13832	189	2	3
DAH55	1:75684963	6682	3	1	2	5770	6	1	2	7669	490	1	2	37460	1872	1	2	7289	764	1	2	9310	1019	1	2	5819	1241	1	2	74497	16655	1	2	4336	2160	1	1	5716	2950	1	1	6198	5110	1	1	7437	5834	1	1
DAH55	6:41204403	8624	9	2	2	9581	25	2	2	11949	368	2	2	27506	1215	2	2	10948	796	2	2	15604	1418	2	2	9932	1675	2	2	62656	9942	2	2	6689	2111	1	2	10478	2805	1	2	9537	3526	1	2	13869	5193	1	2
DAH55	1:240176234	6451	1	2	2	3868	0	2	2	7407	281	2	2	31158	1743	2	2	8134	660	2	2	10086	711	2	2	6745	1266	2	2	74365	11213	2	2	5559	1357	1	2	6335	2045	1	2	8470	3330	1	2	9652	3639	1	2
Shared	2:141027788	4321	2287	2	4	4857	2573	2	4	5830	3235	2	4	24979	15915	2	4	6326	3402	2	4	8164	4570	2	4	5287	3162	2	4	55653	34074	2	4	4640	2916	1	4	6676	4056	1	4	7621	5136	1	4	9190	6531	1	4
DAH56	6:34850761	5371	1558	2	3	5661	1564	2	3	7757	1446	2	3	51089	12564	2	3	7462	1546	2	3	10732	2046	2	3	7525	1156	2	2	85711	12975	2	2	7851	570	1	2	10174	908	1	2	12848	553	1	2	14789	481	1	2
DAH56	7:94412373	9016	1882	2	3	9930	1981	2	3	11714	1942	2	3	48989	8844	2	3	12796	2132	2	3	17298	2599	2	3	12396	1269	2	2	110039	13084	2	2	10774	588	2	2	17276	965	2	2	20205	354	2	2	24281	640	2	2
DAH56	10:124013694	4261	1044	1	3	4568	1165	1	3	6302	1179	1	3	29168	5365	1	3	6367	1267	1	3	8915	1450	1	3	5973	583	1	3	63284	8063	1	3	5712	302	1	3	8307	440	1	3	9519	203	1	3	12129	335	1	3
DAH55	1:228786415	11548	15	2	3	12197	18	2	3	15592	558	2	3	47337	1839	2	3	15543	769	2	3	19581	1397	2	3	13527	1527	2	3	118983	9890	2	3	10764	1710	1	3	14468	2739	1	3	17562	3794	1	3	20571	5309	1	3
Shared	12:1943537	7991	3339	1	2	9591	3653	1	2	11086	4287	1	2	34794	12750	1	2	11324	3749	1	2	15865	5592	1	2	11470	3041	2	2	74676	20520	2	2	9980	1930	2	2	15434	3066	2	2	18226	2474	2	2	21837	2981	2	2
DAH55	8:77515545	10169	1	2	2	9531	2	2	2	12111	320	2	2	39433	1889	2	2	12239	959	2	2	16380	1846	2	2	9774	1826	1	2	97871	16572	1	2	7917	2505	0	3	10508	3225	0	3	11354	5336	0	3	14930	5542	0	3
DAH56	5:106763140	3855	1918	0	3	6936	3364	0	3	9842	4031	0	3	44147	18710	0	3	10707	3913	0	3	14208	5008	0	3	11163	2553	0	2	94928	28640	0	2	10452	1328	0	2	13882	1641	0	2	18136	884	0	2	22039	1309	0	2
DAH56	3:100467068	7615	2317	1	3	7972	2463	1	3	10663	2421	1	3	27148	7175	1	3	11323	2267	1	3	15322	3258	1	3	10874	1616	1	3	84295	10328	1	3	9159	761	1	3	15399	1204	1	3	17168	428	1	3	21149	638	1	3
DAH55	20:39798840	14647	28	1	2	19253	45	1	2	19178	936	1	2	67847	3274	1	2	17220	1810	1	2	28593	2731	1	2	15032	3802	1	2	96699	24804	1	2	10393	5103	1	1	17438	7840	1	1	13540	11129	1	1	18810	13996	1	1
DAH55	7:122635434	4298	3	2	2	3605	2	2	2	6265	46	2	2	48924	865	2	2	5468	138	2	2	7499	334	2	2	4047	216	2	2	74629	3478	2	2	4277	396	1	2	5591	489	1	2	5885	642	1	2	8093	786	1	2
[truncated: 8 more columns]
