# Supplementary material for: Engineered in-vitro cell line mixtures and robust evaluation of computational methods for clonal decomposition and longitudinal dynamics in cancer
Source: Sci Rep. 2017 Oct 18;7:13467. doi: 10.1038/s41598-017-13338-8 (PMC5647443; doi:10.1038/s41598-017-13338-8)
Supplement: Supplementary file 4 — Supplementary Table S2 [file 41598_2017_13338_MOESM4_ESM.xls]

## Sheet: loci.tsv
mutation_id	sample_id	cluster_id	cellular_prevalence	cellular_prevalence_std	variant_allele_frequency
HCT116_10:112724573	s19	1	0.904509	0.0107195	0.344866
HCT116_10:112724573	s18	1	0.713988	0.0106868	0.28179
HCT116_10:112724573	s13	1	0.00268778	0.00498591	0
HCT116_10:112724573	s2	1	0.985091	0.00916918	0.320611
HCT116_10:112724573	s1	1	0.00404299	0.00225987	0.00570342
HCT116_10:112724573	s17	1	0.523542	0.00946099	0.196708
HCT116_10:112724573	s16	1	0.241344	0.00843567	0.0963406
HCT116_10:112724573	s15	1	0.126475	0.00513864	0.0736544
HCT116_10:112724573	s14	1	0.989693	0.0102584	0.359102
HCT116_10:112724573	s3	1	0.130457	0.00525364	0.0606635
HCT116_10:112724573	s5	1	0.500231	0.00966273	0.197158
HCT116_10:112724573	s4	1	0.271366	0.00736845	0.14902
HCT116_10:112724573	s6	1	0.705461	0.0102198	0.255533
HCT116_10:112724573	s7	1	0.881476	0.0116044	0.302117
HCT116_10:115489167	s19	1	0.904509	0.0107195	0.296498
HCT116_10:115489167	s18	1	0.713988	0.0106868	0.292283
HCT116_10:115489167	s13	1	0.00268778	0.00498591	0.000460547
HCT116_10:115489167	s2	1	0.985091	0.00916918	0.323628
HCT116_10:115489167	s1	1	0.00404299	0.00225987	0.00166508
HCT116_10:115489167	s17	1	0.523542	0.00946099	0.211612
HCT116_10:115489167	s16	1	0.241344	0.00843567	0.120707
HCT116_10:115489167	s15	1	0.126475	0.00513864	0.0610019
HCT116_10:115489167	s14	1	0.989693	0.0102584	0.316939
HCT116_10:115489167	s3	1	0.130457	0.00525364	0.056388
HCT116_10:115489167	s5	1	0.500231	0.00966273	0.183367
HCT116_10:115489167	s4	1	0.271366	0.00736845	0.098878
HCT116_10:115489167	s6	1	0.705461	0.0102198	0.272816
HCT116_10:115489167	s7	1	0.881476	0.0116044	0.308076
HCT116_10:5177350	s19	1	0.904509	0.0107195	0.451213
HCT116_10:5177350	s18	1	0.713988	0.0106868	0.347646
HCT116_10:5177350	s13	1	0.00268778	0.00498591	0.000707214
HCT116_10:5177350	s2	1	0.985091	0.00916918	0.457458
HCT116_10:5177350	s1	1	0.00404299	0.00225987	0.000871333
HCT116_10:5177350	s17	1	0.523542	0.00946099	0.240909
HCT116_10:5177350	s16	1	0.241344	0.00843567	0.107576
HCT116_10:5177350	s15	1	0.126475	0.00513864	0.0582399
HCT116_10:5177350	s14	1	0.989693	0.0102584	0.477276
HCT116_10:5177350	s3	1	0.130457	0.00525364	0.059471
HCT116_10:5177350	s5	1	0.500231	0.00966273	0.242462
HCT116_10:5177350	s4	1	0.271366	0.00736845	0.139668
HCT116_10:5177350	s6	1	0.705461	0.0102198	0.338999
HCT116_10:5177350	s7	1	0.881476	0.0116044	0.448717
HCT116_11:104869708	s19	1	0.904509	0.0107195	0.523678
HCT116_11:104869708	s18	1	0.713988	0.0106868	0.357384
HCT116_11:104869708	s13	1	0.00268778	0.00498591	0
HCT116_11:104869708	s2	1	0.985091	0.00916918	0.560402
HCT116_11:104869708	s1	1	0.00404299	0.00225987	0.000503398
HCT116_11:104869708	s17	1	0.523542	0.00946099	0.28563
HCT116_11:104869708	s16	1	0.241344	0.00843567	0.120352
HCT116_11:104869708	s15	1	0.126475	0.00513864	0.0735061
HCT116_11:104869708	s14	1	0.989693	0.0102584	0.525943
HCT116_11:104869708	s3	1	0.130457	0.00525364	0.052612
HCT116_11:104869708	s5	1	0.500231	0.00966273	0.239356
HCT116_11:104869708	s4	1	0.271366	0.00736845	0.113445
HCT116_11:104869708	s6	1	0.705461	0.0102198	0.340369
HCT116_11:104869708	s7	1	0.881476	0.0116044	0.472167
HCT116_11:114451027	s19	1	0.904509	0.0107195	0.428336
HCT116_11:114451027	s18	1	0.713988	0.0106868	0.363573
HCT116_11:114451027	s13	1	0.00268778	0.00498591	0.000223524
HCT116_11:114451027	s2	1	0.985091	0.00916918	0.501891
HCT116_11:114451027	s1	1	0.00404299	0.00225987	0.00112045
HCT116_11:114451027	s17	1	0.523542	0.00946099	0.239934
HCT116_11:114451027	s16	1	0.241344	0.00843567	0.108822
HCT116_11:114451027	s15	1	0.126475	0.00513864	0.060203
HCT116_11:114451027	s14	1	0.989693	0.0102584	0.482224
HCT116_11:114451027	s3	1	0.130457	0.00525364	0.0583077
HCT116_11:114451027	s5	1	0.500231	0.00966273	0.225844
HCT116_11:114451027	s4	1	0.271366	0.00736845	0.134454
HCT116_11:114451027	s6	1	0.705461	0.0102198	0.345432
HCT116_11:114451027	s7	1	0.881476	0.0116044	0.435414
HCT116_11:120745874	s19	1	0.904509	0.0107195	0.435019
HCT116_11:120745874	s18	1	0.713988	0.0106868	0.348813
HCT116_11:120745874	s13	1	0.00268778	0.00498591	0.00123001
HCT116_11:120745874	s2	1	0.985091	0.00916918	0.460131
HCT116_11:120745874	s1	1	0.00404299	0.00225987	0.000540541
HCT116_11:120745874	s17	1	0.523542	0.00946099	0.262732
HCT116_11:120745874	s16	1	0.241344	0.00843567	0.110316
HCT116_11:120745874	s15	1	0.126475	0.00513864	0.0659278
HCT116_11:120745874	s14	1	0.989693	0.0102584	0.499709
HCT116_11:120745874	s3	1	0.130457	0.00525364	0.0536655
HCT116_11:120745874	s5	1	0.500231	0.00966273	0.235573
HCT116_11:120745874	s4	1	0.271366	0.00736845	0.115254
HCT116_11:120745874	s6	1	0.705461	0.0102198	0.362126
HCT116_11:120745874	s7	1	0.881476	0.0116044	0.437074
HCT116_11:5475506	s19	1	0.904509	0.0107195	0.42065
HCT116_11:5475506	s18	1	0.713988	0.0106868	0.380263
HCT116_11:5475506	s13	1	0.00268778	0.00498591	0.000802278
HCT116_11:5475506	s2	1	0.985091	0.00916918	0.514421
HCT116_11:5475506	s1	1	0.00404299	0.00225987	0.00187894
HCT116_11:5475506	s17	1	0.523542	0.00946099	0.287986
HCT116_11:5475506	s16	1	0.241344	0.00843567	0.129111
HCT116_11:5475506	s15	1	0.126475	0.00513864	0.0744163
HCT116_11:5475506	s14	1	0.989693	0.0102584	0.501544
HCT116_11:5475506	s3	1	0.130457	0.00525364	0.0773751
HCT116_11:5475506	s5	1	0.500231	0.00966273	0.28925
HCT116_11:5475506	s4	1	0.271366	0.00736845	0.165289
HCT116_11:5475506	s6	1	0.705461	0.0102198	0.359946
HCT116_11:5475506	s7	1	0.881476	0.0116044	0.441708
HCT116_11:63520131	s19	1	0.904509	0.0107195	0.505208
HCT116_11:63520131	s18	1	0.713988	0.0106868	0.344901
HCT116_11:63520131	s13	1	0.00268778	0.00498591	0.000370233
HCT116_11:63520131	s2	1	0.985091	0.00916918	0.471403
HCT116_11:63520131	s1	1	0.00404299	0.00225987	0.000909918
HCT116_11:63520131	s17	1	0.523542	0.00946099	0.263009
HCT116_11:63520131	s16	1	0.241344	0.00843567	0.113561
HCT116_11:63520131	s15	1	0.126475	0.00513864	0.0863081
HCT116_11:63520131	s14	1	0.989693	0.0102584	0.505523
HCT116_11:63520131	s3	1	0.130457	0.00525364	0.074219
HCT116_11:63520131	s5	1	0.500231	0.00966273	0.26686
HCT116_11:63520131	s4	1	0.271366	0.00736845	0.13941
HCT116_11:63520131	s6	1	0.705461	0.0102198	0.364187
HCT116_11:63520131	s7	1	0.881476	0.0116044	0.427647
HCT116_11:85630411	s19	1	0.904509	0.0107195	0.475889
HCT116_11:85630411	s18	1	0.713988	0.0106868	0.408271
HCT116_11:85630411	s13	1	0.00268778	0.00498591	0.00130166
HCT116_11:85630411	s2	1	0.985091	0.00916918	0.509654
HCT116_11:85630411	s1	1	0.00404299	0.00225987	0.00322754
HCT116_11:85630411	s17	1	0.523542	0.00946099	0.257478
HCT116_11:85630411	s16	1	0.241344	0.00843567	0.0943845
HCT116_11:85630411	s15	1	0.126475	0.00513864	0.0723565
HCT116_11:85630411	s14	1	0.989693	0.0102584	0.530485
HCT116_11:85630411	s3	1	0.130457	0.00525364	0.0647556
HCT116_11:85630411	s5	1	0.500231	0.00966273	0.234283
HCT116_11:85630411	s4	1	0.271366	0.00736845	0.115411
HCT116_11:85630411	s6	1	0.705461	0.0102198	0.377238
HCT116_11:85630411	s7	1	0.881476	0.0116044	0.47079
HCT116_12:20864356	s19	1	0.904509	0.0107195	0.443472
HCT116_12:20864356	s18	1	0.713988	0.0106868	0.335732
HCT116_12:20864356	s13	1	0.00268778	0.00498591	0.00136372
HCT116_12:20864356	s2	1	0.985091	0.00916918	0.457009
HCT116_12:20864356	s1	1	0.00404299	0.00225987	0.00121679
HCT116_12:20864356	s17	1	0.523542	0.00946099	0.243958
HCT116_12:20864356	s16	1	0.241344	0.00843567	0.109041
HCT116_12:20864356	s15	1	0.126475	0.00513864	0.0623194
HCT116_12:20864356	s14	1	0.989693	0.0102584	0.480081
HCT116_12:20864356	s3	1	0.130457	0.00525364	0.0488035
HCT116_12:20864356	s5	1	0.500231	0.00966273	0.275179
HCT116_12:20864356	s4	1	0.271366	0.00736845	0.149077
HCT116_12:20864356	s6	1	0.705461	0.0102198	0.368174
HCT116_12:20864356	s7	1	0.881476	0.0116044	0.437582
HCT116_14:24606792	s19	1	0.904509	0.0107195	0.481605
HCT116_14:24606792	s18	1	0.713988	0.0106868	0.373338
HCT116_14:24606792	s13	1	0.00268778	0.00498591	0.000179147
HCT116_14:24606792	s2	1	0.985091	0.00916918	0.552572
HCT116_14:24606792	s1	1	0.00404299	0.00225987	0.00103842
HCT116_14:24606792	s17	1	0.523542	0.00946099	0.310562
HCT116_14:24606792	s16	1	0.241344	0.00843567	0.124628
HCT116_14:24606792	s15	1	0.126475	0.00513864	0.0865465
HCT116_14:24606792	s14	1	0.989693	0.0102584	0.5041
HCT116_14:24606792	s3	1	0.130457	0.00525364	0.108663
HCT116_14:24606792	s5	1	0.500231	0.00966273	0.291527
HCT116_14:24606792	s4	1	0.271366	0.00736845	0.143136
HCT116_14:24606792	s6	1	0.705461	0.0102198	0.318827
HCT116_14:24606792	s7	1	0.881476	0.0116044	0.441711
HCT116_15:44900675	s19	1	0.904509	0.0107195	0.459677
HCT116_15:44900675	s18	1	0.713988	0.0106868	0.367487
HCT116_15:44900675	s13	1	0.00268778	0.00498591	0.000949487
HCT116_15:44900675	s2	1	0.985091	0.00916918	0.484675
HCT116_15:44900675	s1	1	0.00404299	0.00225987	0.00175884
HCT116_15:44900675	s17	1	0.523542	0.00946099	0.275875
HCT116_15:44900675	s16	1	0.241344	0.00843567	0.122018
HCT116_15:44900675	s15	1	0.126475	0.00513864	0.0624099
HCT116_15:44900675	s14	1	0.989693	0.0102584	0.504198
HCT116_15:44900675	s3	1	0.130457	0.00525364	0.0639437
HCT116_15:44900675	s5	1	0.500231	0.00966273	0.266158
HCT116_15:44900675	s4	1	0.271366	0.00736845	0.145031
HCT116_15:44900675	s6	1	0.705461	0.0102198	0.404955
HCT116_15:44900675	s7	1	0.881476	0.0116044	0.462617
HCT116_15:51529112	s19	1	0.904509	0.0107195	0.462825
HCT116_15:51529112	s18	1	0.713988	0.0106868	0.338753
HCT116_15:51529112	s13	1	0.00268778	0.00498591	0.000706964
HCT116_15:51529112	s2	1	0.985091	0.00916918	0.508072
HCT116_15:51529112	s1	1	0.00404299	0.00225987	0.0014313
HCT116_15:51529112	s17	1	0.523542	0.00946099	0.301044
HCT116_15:51529112	s16	1	0.241344	0.00843567	0.140988
HCT116_15:51529112	s15	1	0.126475	0.00513864	0.0588442
HCT116_15:51529112	s14	1	0.989693	0.0102584	0.494972
HCT116_15:51529112	s3	1	0.130457	0.00525364	0.0661881
HCT116_15:51529112	s5	1	0.500231	0.00966273	0.252678
HCT116_15:51529112	s4	1	0.271366	0.00736845	0.165498
HCT116_15:51529112	s6	1	0.705461	0.0102198	0.375701
HCT116_15:51529112	s7	1	0.881476	0.0116044	0.449717
HCT116_15:78764285	s19	1	0.904509	0.0107195	0.51982
HCT116_15:78764285	s18	1	0.713988	0.0106868	0.372334
HCT116_15:78764285	s13	1	0.00268778	0.00498591	0
HCT116_15:78764285	s2	1	0.985091	0.00916918	0.519577
HCT116_15:78764285	s1	1	0.00404299	0.00225987	0.000595593
HCT116_15:78764285	s17	1	0.523542	0.00946099	0.327636
HCT116_15:78764285	s16	1	0.241344	0.00843567	0.158914
HCT116_15:78764285	s15	1	0.126475	0.00513864	0.0584659
HCT116_15:78764285	s14	1	0.989693	0.0102584	0.552233
HCT116_15:78764285	s3	1	0.130457	0.00525364	0.0693783
HCT116_15:78764285	s5	1	0.500231	0.00966273	0.31253
HCT116_15:78764285	s4	1	0.271366	0.00736845	0.130861
HCT116_15:78764285	s6	1	0.705461	0.0102198	0.374711
HCT116_15:78764285	s7	1	0.881476	0.0116044	0.478321
HCT116_16:20648702	s19	1	0.904509	0.0107195	0.472572
HCT116_16:20648702	s18	1	0.713988	0.0106868	0.377528
HCT116_16:20648702	s13	1	0.00268778	0.00498591	0.00102058
HCT116_16:20648702	s2	1	0.985091	0.00916918	0.473371
HCT116_16:20648702	s1	1	0.00404299	0.00225987	0.000878477
HCT116_16:20648702	s17	1	0.523542	0.00946099	0.258017
HCT116_16:20648702	s16	1	0.241344	0.00843567	0.1288
HCT116_16:20648702	s15	1	0.126475	0.00513864	0.0628075
HCT116_16:20648702	s14	1	0.989693	0.0102584	0.519432
HCT116_16:20648702	s3	1	0.130457	0.00525364	0.0613324
HCT116_16:20648702	s5	1	0.500231	0.00966273	0.237564
HCT116_16:20648702	s4	1	0.271366	0.00736845	0.148556
HCT116_16:20648702	s6	1	0.705461	0.0102198	0.334064
HCT116_16:20648702	s7	1	0.881476	0.0116044	0.452634
HCT116_16:65022234	s19	1	0.904509	0.0107195	0.425596
HCT116_16:65022234	s18	1	0.713988	0.0106868	0.29953
HCT116_16:65022234	s13	1	0.00268778	0.00498591	0.000312989
HCT116_16:65022234	s2	1	0.985091	0.00916918	0.482816
HCT116_16:65022234	s1	1	0.00404299	0.00225987	0.000805153
HCT116_16:65022234	s17	1	0.523542	0.00946099	0.244384
HCT116_16:65022234	s16	1	0.241344	0.00843567	0.0874283
HCT116_16:65022234	s15	1	0.126475	0.00513864	0.0466285
HCT116_16:65022234	s14	1	0.989693	0.0102584	0.486936
HCT116_16:65022234	s3	1	0.130457	0.00525364	0.0623156
HCT116_16:65022234	s5	1	0.500231	0.00966273	0.235629
HCT116_16:65022234	s4	1	0.271366	0.00736845	0.121833
HCT116_16:65022234	s6	1	0.705461	0.0102198	0.335539
HCT116_16:65022234	s7	1	0.881476	0.0116044	0.412503
HCT116_16:84215692	s19	1	0.904509	0.0107195	0.332701
HCT116_16:84215692	s18	1	0.713988	0.0106868	0.286274
HCT116_16:84215692	s13	1	0.00268778	0.00498591	0.00106109
HCT116_16:84215692	s2	1	0.985091	0.00916918	0.335692
HCT116_16:84215692	s1	1	0.00404299	0.00225987	0.00242326
HCT116_16:84215692	s17	1	0.523542	0.00946099	0.23476
HCT116_16:84215692	s16	1	0.241344	0.00843567	0.145247
HCT116_16:84215692	s15	1	0.126475	0.00513864	0.0757521
HCT116_16:84215692	s14	1	0.989693	0.0102584	0.350706
HCT116_16:84215692	s3	1	0.130457	0.00525364	0.0906613
HCT116_16:84215692	s5	1	0.500231	0.00966273	0.224502
HCT116_16:84215692	s4	1	0.271366	0.00736845	0.131222
HCT116_16:84215692	s6	1	0.705461	0.0102198	0.268164
HCT116_16:84215692	s7	1	0.881476	0.0116044	0.318117
HCT116_17:2323517	s19	1	0.904509	0.0107195	0.417194
HCT116_17:2323517	s18	1	0.713988	0.0106868	0.339433
HCT116_17:2323517	s13	1	0.00268778	0.00498591	0.000736739
HCT116_17:2323517	s2	1	0.985091	0.00916918	0.505142
HCT116_17:2323517	s1	1	0.00404299	0.00225987	0.00255458
HCT116_17:2323517	s17	1	0.523542	0.00946099	0.277369
HCT116_17:2323517	s16	1	0.241344	0.00843567	0.121157
HCT116_17:2323517	s15	1	0.126475	0.00513864	0.0599994
HCT116_17:2323517	s14	1	0.989693	0.0102584	0.473193
HCT116_17:2323517	s3	1	0.130457	0.00525364	0.0491858
HCT116_17:2323517	s5	1	0.500231	0.00966273	0.250446
HCT116_17:2323517	s4	1	0.271366	0.00736845	0.151011
HCT116_17:2323517	s6	1	0.705461	0.0102198	0.379134
HCT116_17:2323517	s7	1	0.881476	0.0116044	0.435294
HCT116_18:72238472	s19	1	0.904509	0.0107195	0.459846
HCT116_18:72238472	s18	1	0.713988	0.0106868	0.373117
HCT116_18:72238472	s13	1	0.00268778	0.00498591	0.000689774
HCT116_18:72238472	s2	1	0.985091	0.00916918	0.495551
HCT116_18:72238472	s1	1	0.00404299	0.00225987	0.000206825
HCT116_18:72238472	s17	1	0.523542	0.00946099	0.225323
HCT116_18:72238472	s16	1	0.241344	0.00843567	0.11914
HCT116_18:72238472	s15	1	0.126475	0.00513864	0.0600049
HCT116_18:72238472	s14	1	0.989693	0.0102584	0.487203
HCT116_18:72238472	s3	1	0.130457	0.00525364	0.0704979
HCT116_18:72238472	s5	1	0.500231	0.00966273	0.242087
HCT116_18:72238472	s4	1	0.271366	0.00736845	0.136478
HCT116_18:72238472	s6	1	0.705461	0.0102198	0.341
HCT116_18:72238472	s7	1	0.881476	0.0116044	0.431544
HCT116_19:15038754	s19	1	0.904509	0.0107195	0.436303
HCT116_19:15038754	s18	1	0.713988	0.0106868	0.355501
HCT116_19:15038754	s13	1	0.00268778	0.00498591	0.000600189
HCT116_19:15038754	s2	1	0.985091	0.00916918	0.482456
HCT116_19:15038754	s1	1	0.00404299	0.00225987	0.00106496
HCT116_19:15038754	s17	1	0.523542	0.00946099	0.290863
HCT116_19:15038754	s16	1	0.241344	0.00843567	0.116547
HCT116_19:15038754	s15	1	0.126475	0.00513864	0.0665192
HCT116_19:15038754	s14	1	0.989693	0.0102584	0.489966
HCT116_19:15038754	s3	1	0.130457	0.00525364	0.047819
HCT116_19:15038754	s5	1	0.500231	0.00966273	0.27299
HCT116_19:15038754	s4	1	0.271366	0.00736845	0.155855
HCT116_19:15038754	s6	1	0.705461	0.0102198	0.369452
HCT116_19:15038754	s7	1	0.881476	0.0116044	0.439321
HCT116_19:21713459	s19	1	0.904509	0.0107195	0.47855
HCT116_19:21713459	s18	1	0.713988	0.0106868	0.354071
HCT116_19:21713459	s13	1	0.00268778	0.00498591	0.00239933
HCT116_19:21713459	s2	1	0.985091	0.00916918	0.467941
HCT116_19:21713459	s1	1	0.00404299	0.00225987	0.00101087
HCT116_19:21713459	s17	1	0.523542	0.00946099	0.253866
HCT116_19:21713459	s16	1	0.241344	0.00843567	0.110362
HCT116_19:21713459	s15	1	0.126475	0.00513864	0.0386009
HCT116_19:21713459	s14	1	0.989693	0.0102584	0.485146
HCT116_19:21713459	s3	1	0.130457	0.00525364	0.0635183
HCT116_19:21713459	s5	1	0.500231	0.00966273	0.240741
HCT116_19:21713459	s4	1	0.271366	0.00736845	0.119579
HCT116_19:21713459	s6	1	0.705461	0.0102198	0.361144
HCT116_19:21713459	s7	1	0.881476	0.0116044	0.416306
HCT116_19:44652954	s19	1	0.904509	0.0107195	0.460314
HCT116_19:44652954	s18	1	0.713988	0.0106868	0.369829
HCT116_19:44652954	s13	1	0.00268778	0.00498591	0.00123411
HCT116_19:44652954	s2	1	0.985091	0.00916918	0.478525
HCT116_19:44652954	s1	1	0.00404299	0.00225987	0.00113435
HCT116_19:44652954	s17	1	0.523542	0.00946099	0.242019
HCT116_19:44652954	s16	1	0.241344	0.00843567	0.138631
HCT116_19:44652954	s15	1	0.126475	0.00513864	0.049119
HCT116_19:44652954	s14	1	0.989693	0.0102584	0.490388
HCT116_19:44652954	s3	1	0.130457	0.00525364	0.0547135
HCT116_19:44652954	s5	1	0.500231	0.00966273	0.259753
HCT116_19:44652954	s4	1	0.271366	0.00736845	0.135285
HCT116_19:44652954	s6	1	0.705461	0.0102198	0.345386
HCT116_19:44652954	s7	1	0.881476	0.0116044	0.444892
HCT116_19:57686731	s19	1	0.904509	0.0107195	0.468585
HCT116_19:57686731	s18	1	0.713988	0.0106868	0.35508
HCT116_19:57686731	s13	1	0.00268778	0.00498591	0.000715564
HCT116_19:57686731	s2	1	0.985091	0.00916918	0.516278
HCT116_19:57686731	s1	1	0.00404299	0.00225987	0.00215105
HCT116_19:57686731	s17	1	0.523542	0.00946099	0.259238
HCT116_19:57686731	s16	1	0.241344	0.00843567	0.128104
HCT116_19:57686731	s15	1	0.126475	0.00513864	0.0648416
HCT116_19:57686731	s14	1	0.989693	0.0102584	0.543656
HCT116_19:57686731	s3	1	0.130457	0.00525364	0.0592288
HCT116_19:57686731	s5	1	0.500231	0.00966273	0.263683
HCT116_19:57686731	s4	1	0.271366	0.00736845	0.170245
HCT116_19:57686731	s6	1	0.705461	0.0102198	0.325533
HCT116_19:57686731	s7	1	0.881476	0.0116044	0.507701
HCT116_19:9226192	s19	1	0.904509	0.0107195	0.444823
HCT116_19:9226192	s18	1	0.713988	0.0106868	0.354545
HCT116_19:9226192	s13	1	0.00268778	0.00498591	0.00235849
HCT116_19:9226192	s2	1	0.985091	0.00916918	0.50191
HCT116_19:9226192	s1	1	0.00404299	0.00225987	0.0028267
HCT116_19:9226192	s17	1	0.523542	0.00946099	0.248705
HCT116_19:9226192	s16	1	0.241344	0.00843567	0.110895
HCT116_19:9226192	s15	1	0.126475	0.00513864	0.059416
HCT116_19:9226192	s14	1	0.989693	0.0102584	0.504084
HCT116_19:9226192	s3	1	0.130457	0.00525364	0.0638975
HCT116_19:9226192	s5	1	0.500231	0.00966273	0.243785
HCT116_19:9226192	s4	1	0.271366	0.00736845	0.129228
HCT116_19:9226192	s6	1	0.705461	0.0102198	0.333352
HCT116_19:9226192	s7	1	0.881476	0.0116044	0.436936
HCT116_19:9236886	s19	1	0.904509	0.0107195	0.485774
HCT116_19:9236886	s18	1	0.713988	0.0106868	0.38327
HCT116_19:9236886	s13	1	0.00268778	0.00498591	0.000241823
HCT116_19:9236886	s2	1	0.985091	0.00916918	0.513799
HCT116_19:9236886	s1	1	0.00404299	0.00225987	0.000570776
HCT116_19:9236886	s17	1	0.523542	0.00946099	0.282837
HCT116_19:9236886	s16	1	0.241344	0.00843567	0.107773
HCT116_19:9236886	s15	1	0.126475	0.00513864	0.0633335
HCT116_19:9236886	s14	1	0.989693	0.0102584	0.495254
HCT116_19:9236886	s3	1	0.130457	0.00525364	0.0571272
HCT116_19:9236886	s5	1	0.500231	0.00966273	0.233855
HCT116_19:9236886	s4	1	0.271366	0.00736845	0.118945
HCT116_19:9236886	s6	1	0.705461	0.0102198	0.355089
HCT116_19:9236886	s7	1	0.881476	0.0116044	0.457374
HCT116_1:75622616	s19	1	0.904509	0.0107195	0.463461
HCT116_1:75622616	s18	1	0.713988	0.0106868	0.365471
HCT116_1:75622616	s13	1	0.00268778	0.00498591	0.00181269
HCT116_1:75622616	s2	1	0.985091	0.00916918	0.477452
HCT116_1:75622616	s1	1	0.00404299	0.00225987	0.000982318
HCT116_1:75622616	s17	1	0.523542	0.00946099	0.271166
HCT116_1:75622616	s16	1	0.241344	0.00843567	0.127745
HCT116_1:75622616	s15	1	0.126475	0.00513864	0.0687723
HCT116_1:75622616	s14	1	0.989693	0.0102584	0.551066
HCT116_1:75622616	s3	1	0.130457	0.00525364	0.0608378
HCT116_1:75622616	s5	1	0.500231	0.00966273	0.25942
HCT116_1:75622616	s4	1	0.271366	0.00736845	0.130312
HCT116_1:75622616	s6	1	0.705461	0.0102198	0.383008
HCT116_1:75622616	s7	1	0.881476	0.0116044	0.457157
HCT116_1:84880380	s19	1	0.904509	0.0107195	0.437014
HCT116_1:84880380	s18	1	0.713988	0.0106868	0.328342
HCT116_1:84880380	s13	1	0.00268778	0.00498591	0.000781097
HCT116_1:84880380	s2	1	0.985091	0.00916918	0.511189
HCT116_1:84880380	s1	1	0.00404299	0.00225987	0.000922935
HCT116_1:84880380	s17	1	0.523542	0.00946099	0.246048
HCT116_1:84880380	s16	1	0.241344	0.00843567	0.121911
HCT116_1:84880380	s15	1	0.126475	0.00513864	0.0558146
HCT116_1:84880380	s14	1	0.989693	0.0102584	0.481119
HCT116_1:84880380	s3	1	0.130457	0.00525364	0.0773788
HCT116_1:84880380	s5	1	0.500231	0.00966273	0.237903
HCT116_1:84880380	s4	1	0.271366	0.00736845	0.152223
HCT116_1:84880380	s6	1	0.705461	0.0102198	0.322087
HCT116_1:84880380	s7	1	0.881476	0.0116044	0.450221
HCT116_2:169763262	s19	1	0.904509	0.0107195	0.446737
HCT116_2:169763262	s18	1	0.713988	0.0106868	0.348317
HCT116_2:169763262	s13	1	0.00268778	0.00498591	0.0010711
HCT116_2:169763262	s2	1	0.985091	0.00916918	0.502754
HCT116_2:169763262	s1	1	0.00404299	0.00225987	0.000621794
HCT116_2:169763262	s17	1	0.523542	0.00946099	0.268337
HCT116_2:169763262	s16	1	0.241344	0.00843567	0.112681
HCT116_2:169763262	s15	1	0.126475	0.00513864	0.0479816
HCT116_2:169763262	s14	1	0.989693	0.0102584	0.481893
HCT116_2:169763262	s3	1	0.130457	0.00525364	0.0643518
HCT116_2:169763262	s5	1	0.500231	0.00966273	0.22936
HCT116_2:169763262	s4	1	0.271366	0.00736845	0.107797
HCT116_2:169763262	s6	1	0.705461	0.0102198	0.330448
HCT116_2:169763262	s7	1	0.881476	0.0116044	0.448836
HCT116_2:170055255	s19	1	0.904509	0.0107195	0.45525
HCT116_2:170055255	s18	1	0.713988	0.0106868	0.351935
HCT116_2:170055255	s13	1	0.00268778	0.00498591	0.00174562
HCT116_2:170055255	s2	1	0.985091	0.00916918	0.494612
HCT116_2:170055255	s1	1	0.00404299	0.00225987	0.00419287
HCT116_2:170055255	s17	1	0.523542	0.00946099	0.257733
HCT116_2:170055255	s16	1	0.241344	0.00843567	0.120644
HCT116_2:170055255	s15	1	0.126475	0.00513864	0.0610597
HCT116_2:170055255	s14	1	0.989693	0.0102584	0.492322
HCT116_2:170055255	s3	1	0.130457	0.00525364	0.0705337
HCT116_2:170055255	s5	1	0.500231	0.00966273	0.232796
HCT116_2:170055255	s4	1	0.271366	0.00736845	0.136301
HCT116_2:170055255	s6	1	0.705461	0.0102198	0.322325
HCT116_2:170055255	s7	1	0.881476	0.0116044	0.449005
HCT116_2:178762824	s19	1	0.904509	0.0107195	0.452269
HCT116_2:178762824	s18	1	0.713988	0.0106868	0.382038
HCT116_2:178762824	s13	1	0.00268778	0.00498591	0.00260126
HCT116_2:178762824	s2	1	0.985091	0.00916918	0.506335
HCT116_2:178762824	s1	1	0.00404299	0.00225987	0.00118718
HCT116_2:178762824	s17	1	0.523542	0.00946099	0.229304
HCT116_2:178762824	s16	1	0.241344	0.00843567	0.109989
HCT116_2:178762824	s15	1	0.126475	0.00513864	0.0582724
HCT116_2:178762824	s14	1	0.989693	0.0102584	0.50538
HCT116_2:178762824	s3	1	0.130457	0.00525364	0.0606576
HCT116_2:178762824	s5	1	0.500231	0.00966273	0.269895
HCT116_2:178762824	s4	1	0.271366	0.00736845	0.110212
HCT116_2:178762824	s6	1	0.705461	0.0102198	0.34347
HCT116_2:178762824	s7	1	0.881476	0.0116044	0.495562
HCT116_2:27663416	s19	1	0.904509	0.0107195	0.457149
HCT116_2:27663416	s18	1	0.713988	0.0106868	0.33356
HCT116_2:27663416	s13	1	0.00268778	0.00498591	0.0103232
HCT116_2:27663416	s2	1	0.985091	0.00916918	0.518546
HCT116_2:27663416	s1	1	0.00404299	0.00225987	0.00152905
HCT116_2:27663416	s17	1	0.523542	0.00946099	0.265171
HCT116_2:27663416	s16	1	0.241344	0.00843567	0.124865
HCT116_2:27663416	s15	1	0.126475	0.00513864	0.0815333
HCT116_2:27663416	s14	1	0.989693	0.0102584	0.530361
HCT116_2:27663416	s3	1	0.130457	0.00525364	0.119233
HCT116_2:27663416	s5	1	0.500231	0.00966273	0.281022
HCT116_2:27663416	s4	1	0.271366	0.00736845	0.217096
HCT116_2:27663416	s6	1	0.705461	0.0102198	0.383158
HCT116_2:27663416	s7	1	0.881476	0.0116044	0.484739
HCT116_2:44201259	s19	1	0.904509	0.0107195	0.476986
HCT116_2:44201259	s18	1	0.713988	0.0106868	0.346795
HCT116_2:44201259	s13	1	0.00268778	0.00498591	0.00100402
HCT116_2:44201259	s2	1	0.985091	0.00916918	0.520763
HCT116_2:44201259	s1	1	0.00404299	0.00225987	0
HCT116_2:44201259	s17	1	0.523542	0.00946099	0.244159
HCT116_2:44201259	s16	1	0.241344	0.00843567	0.12401
HCT116_2:44201259	s15	1	0.126475	0.00513864	0.0658975
HCT116_2:44201259	s14	1	0.989693	0.0102584	0.516006
HCT116_2:44201259	s3	1	0.130457	0.00525364	0.0603947
HCT116_2:44201259	s5	1	0.500231	0.00966273	0.242786
HCT116_2:44201259	s4	1	0.271366	0.00736845	0.114452
HCT116_2:44201259	s6	1	0.705461	0.0102198	0.367636
HCT116_2:44201259	s7	1	0.881476	0.0116044	0.432042
HCT116_3:119211294	s19	1	0.904509	0.0107195	0.486853
HCT116_3:119211294	s18	1	0.713988	0.0106868	0.356492
HCT116_3:119211294	s13	1	0.00268778	0.00498591	0
HCT116_3:119211294	s2	1	0.985091	0.00916918	0.470478
HCT116_3:119211294	s1	1	0.00404299	0.00225987	0.00171086
HCT116_3:119211294	s17	1	0.523542	0.00946099	0.227101
HCT116_3:119211294	s16	1	0.241344	0.00843567	0.126959
HCT116_3:119211294	s15	1	0.126475	0.00513864	0.0499629
HCT116_3:119211294	s14	1	0.989693	0.0102584	0.521925
HCT116_3:119211294	s3	1	0.130457	0.00525364	0.0719126
HCT116_3:119211294	s5	1	0.500231	0.00966273	0.251662
HCT116_3:119211294	s4	1	0.271366	0.00736845	0.166033
HCT116_3:119211294	s6	1	0.705461	0.0102198	0.348856
HCT116_3:119211294	s7	1	0.881476	0.0116044	0.438186
HCT116_3:121838319	s19	1	0.904509	0.0107195	0.444265
HCT116_3:121838319	s18	1	0.713988	0.0106868	0.36308
HCT116_3:121838319	s13	1	0.00268778	0.00498591	0.00060698
HCT116_3:121838319	s2	1	0.985091	0.00916918	0.473684
HCT116_3:121838319	s1	1	0.00404299	0.00225987	0.00202293
HCT116_3:121838319	s17	1	0.523542	0.00946099	0.236434
HCT116_3:121838319	s16	1	0.241344	0.00843567	0.113993
HCT116_3:121838319	s15	1	0.126475	0.00513864	0.0630456
HCT116_3:121838319	s14	1	0.989693	0.0102584	0.5
HCT116_3:121838319	s3	1	0.130457	0.00525364	0.0520038
HCT116_3:121838319	s5	1	0.500231	0.00966273	0.229302
HCT116_3:121838319	s4	1	0.271366	0.00736845	0.100186
HCT116_3:121838319	s6	1	0.705461	0.0102198	0.348814
HCT116_3:121838319	s7	1	0.881476	0.0116044	0.45431
HCT116_3:188327461	s19	1	0.904509	0.0107195	0.436881
HCT116_3:188327461	s18	1	0.713988	0.0106868	0.369278
HCT116_3:188327461	s13	1	0.00268778	0.00498591	0.00122728
HCT116_3:188327461	s2	1	0.985091	0.00916918	0.476772
HCT116_3:188327461	s1	1	0.00404299	0.00225987	0.00193027
HCT116_3:188327461	s17	1	0.523542	0.00946099	0.293322
HCT116_3:188327461	s16	1	0.241344	0.00843567	0.107886
HCT116_3:188327461	s15	1	0.126475	0.00513864	0.0651186
HCT116_3:188327461	s14	1	0.989693	0.0102584	0.502724
HCT116_3:188327461	s3	1	0.130457	0.00525364	0.0694394
HCT116_3:188327461	s5	1	0.500231	0.00966273	0.24019
HCT116_3:188327461	s4	1	0.271366	0.00736845	0.134482
HCT116_3:188327461	s6	1	0.705461	0.0102198	0.359884
HCT116_3:188327461	s7	1	0.881476	0.0116044	0.453728
HCT116_3:189706661	s19	1	0.904509	0.0107195	0.458659
HCT116_3:189706661	s18	1	0.713988	0.0106868	0.361086
HCT116_3:189706661	s13	1	0.00268778	0.00498591	0.00113993
HCT116_3:189706661	s2	1	0.985091	0.00916918	0.527358
HCT116_3:189706661	s1	1	0.00404299	0.00225987	0.00333232
HCT116_3:189706661	s17	1	0.523542	0.00946099	0.229877
HCT116_3:189706661	s16	1	0.241344	0.00843567	0.101974
HCT116_3:189706661	s15	1	0.126475	0.00513864	0.0559968
HCT116_3:189706661	s14	1	0.989693	0.0102584	0.535195
HCT116_3:189706661	s3	1	0.130457	0.00525364	0.0444069
HCT116_3:189706661	s5	1	0.500231	0.00966273	0.244221
HCT116_3:189706661	s4	1	0.271366	0.00736845	0.135479
HCT116_3:189706661	s6	1	0.705461	0.0102198	0.351462
HCT116_3:189706661	s7	1	0.881476	0.0116044	0.452735
HCT116_4:175413296	s19	1	0.904509	0.0107195	0.467071
HCT116_4:175413296	s18	1	0.713988	0.0106868	0.356798
HCT116_4:175413296	s13	1	0.00268778	0.00498591	0.000551065
HCT116_4:175413296	s2	1	0.985091	0.00916918	0.497878
HCT116_4:175413296	s1	1	0.00404299	0.00225987	0.000519481
HCT116_4:175413296	s17	1	0.523542	0.00946099	0.268119
HCT116_4:175413296	s16	1	0.241344	0.00843567	0.120387
HCT116_4:175413296	s15	1	0.126475	0.00513864	0.0702794
HCT116_4:175413296	s14	1	0.989693	0.0102584	0.506191
HCT116_4:175413296	s3	1	0.130457	0.00525364	0.0601443
HCT116_4:175413296	s5	1	0.500231	0.00966273	0.263235
HCT116_4:175413296	s4	1	0.271366	0.00736845	0.116671
HCT116_4:175413296	s6	1	0.705461	0.0102198	0.369247
HCT116_4:175413296	s7	1	0.881476	0.0116044	0.410504
HCT116_4:177113779	s19	1	0.904509	0.0107195	0.454115
HCT116_4:177113779	s18	1	0.713988	0.0106868	0.363885
HCT116_4:177113779	s13	1	0.00268778	0.00498591	0.00222193
HCT116_4:177113779	s2	1	0.985091	0.00916918	0.528307
HCT116_4:177113779	s1	1	0.00404299	0.00225987	0.00198167
HCT116_4:177113779	s17	1	0.523542	0.00946099	0.284764
HCT116_4:177113779	s16	1	0.241344	0.00843567	0.104524
HCT116_4:177113779	s15	1	0.126475	0.00513864	0.073991
HCT116_4:177113779	s14	1	0.989693	0.0102584	0.485256
HCT116_4:177113779	s3	1	0.130457	0.00525364	0.0714666
HCT116_4:177113779	s5	1	0.500231	0.00966273	0.246212
HCT116_4:177113779	s4	1	0.271366	0.00736845	0.118877
HCT116_4:177113779	s6	1	0.705461	0.0102198	0.349005
HCT116_4:177113779	s7	1	0.881476	0.0116044	0.453519
HCT116_4:2181016	s19	1	0.904509	0.0107195	0.483974
HCT116_4:2181016	s18	1	0.713988	0.0106868	0.386993
HCT116_4:2181016	s13	1	0.00268778	0.00498591	0.000638162
HCT116_4:2181016	s2	1	0.985091	0.00916918	0.529326
HCT116_4:2181016	s1	1	0.00404299	0.00225987	0
HCT116_4:2181016	s17	1	0.523542	0.00946099	0.268831
HCT116_4:2181016	s16	1	0.241344	0.00843567	0.132549
HCT116_4:2181016	s15	1	0.126475	0.00513864	0.0671043
HCT116_4:2181016	s14	1	0.989693	0.0102584	0.513776
HCT116_4:2181016	s3	1	0.130457	0.00525364	0.0484385
HCT116_4:2181016	s5	1	0.500231	0.00966273	0.224172
HCT116_4:2181016	s4	1	0.271366	0.00736845	0.101217
HCT116_4:2181016	s6	1	0.705461	0.0102198	0.390192
HCT116_4:2181016	s7	1	0.881476	0.0116044	0.4292
HCT116_4:42580442	s19	1	0.904509	0.0107195	0.537452
HCT116_4:42580442	s18	1	0.713988	0.0106868	0.416992
HCT116_4:42580442	s13	1	0.00268778	0.00498591	0
HCT116_4:42580442	s2	1	0.985091	0.00916918	0.606814
HCT116_4:42580442	s1	1	0.00404299	0.00225987	0.00109051
HCT116_4:42580442	s17	1	0.523542	0.00946099	0.273125
HCT116_4:42580442	s16	1	0.241344	0.00843567	0.137107
HCT116_4:42580442	s15	1	0.126475	0.00513864	0.0784684
HCT116_4:42580442	s14	1	0.989693	0.0102584	0.593045
HCT116_4:42580442	s3	1	0.130457	0.00525364	0.0678333
HCT116_4:42580442	s5	1	0.500231	0.00966273	0.268099
HCT116_4:42580442	s4	1	0.271366	0.00736845	0.144698
HCT116_4:42580442	s6	1	0.705461	0.0102198	0.395675
HCT116_4:42580442	s7	1	0.881476	0.0116044	0.506242
HCT116_5:102440383	s19	1	0.904509	0.0107195	0.444154
HCT116_5:102440383	s18	1	0.713988	0.0106868	0.363936
HCT116_5:102440383	s13	1	0.00268778	0.00498591	0
HCT116_5:102440383	s2	1	0.985091	0.00916918	0.498258
HCT116_5:102440383	s1	1	0.00404299	0.00225987	0
HCT116_5:102440383	s17	1	0.523542	0.00946099	0.264151
HCT116_5:102440383	s16	1	0.241344	0.00843567	0.127356
HCT116_5:102440383	s15	1	0.126475	0.00513864	0.0534979
HCT116_5:102440383	s14	1	0.989693	0.0102584	0.480828
HCT116_5:102440383	s3	1	0.130457	0.00525364	0.0715084
HCT116_5:102440383	s5	1	0.500231	0.00966273	0.220844
HCT116_5:102440383	s4	1	0.271366	0.00736845	0.119215
HCT116_5:102440383	s6	1	0.705461	0.0102198	0.380589
HCT116_5:102440383	s7	1	0.881476	0.0116044	0.434473
HCT116_5:78296755	s19	1	0.904509	0.0107195	0.417787
HCT116_5:78296755	s18	1	0.713988	0.0106868	0.335984
HCT116_5:78296755	s13	1	0.00268778	0.00498591	0
HCT116_5:78296755	s2	1	0.985091	0.00916918	0.4775
HCT116_5:78296755	s1	1	0.00404299	0.00225987	0.000475964
HCT116_5:78296755	s17	1	0.523542	0.00946099	0.271889
HCT116_5:78296755	s16	1	0.241344	0.00843567	0.115734
HCT116_5:78296755	s15	1	0.126475	0.00513864	0.0554075
HCT116_5:78296755	s14	1	0.989693	0.0102584	0.476441
HCT116_5:78296755	s3	1	0.130457	0.00525364	0.0655738
HCT116_5:78296755	s5	1	0.500231	0.00966273	0.232636
HCT116_5:78296755	s4	1	0.271366	0.00736845	0.148058
HCT116_5:78296755	s6	1	0.705461	0.0102198	0.350997
HCT116_5:78296755	s7	1	0.881476	0.0116044	0.416054
HCT116_6:29455098	s19	1	0.904509	0.0107195	0.428993
HCT116_6:29455098	s18	1	0.713988	0.0106868	0.350074
HCT116_6:29455098	s13	1	0.00268778	0.00498591	0.000969798
HCT116_6:29455098	s2	1	0.985091	0.00916918	0.520417
HCT116_6:29455098	s1	1	0.00404299	0.00225987	0.00138744
HCT116_6:29455098	s17	1	0.523542	0.00946099	0.291181
HCT116_6:29455098	s16	1	0.241344	0.00843567	0.137084
HCT116_6:29455098	s15	1	0.126475	0.00513864	0.0610687
HCT116_6:29455098	s14	1	0.989693	0.0102584	0.487667
HCT116_6:29455098	s3	1	0.130457	0.00525364	0.0577189
HCT116_6:29455098	s5	1	0.500231	0.00966273	0.236466
HCT116_6:29455098	s4	1	0.271366	0.00736845	0.127766
HCT116_6:29455098	s6	1	0.705461	0.0102198	0.46875
HCT116_6:29455098	s7	1	0.881476	0.0116044	0.424393
HCT116_6:30231224	s19	1	0.904509	0.0107195	0.51749
HCT116_6:30231224	s18	1	0.713988	0.0106868	0.387212
HCT116_6:30231224	s13	1	0.00268778	0.00498591	0.000731596
HCT116_6:30231224	s2	1	0.985091	0.00916918	0.643601
HCT116_6:30231224	s1	1	0.00404299	0.00225987	0.000779727
HCT116_6:30231224	s17	1	0.523542	0.00946099	0.255846
HCT116_6:30231224	s16	1	0.241344	0.00843567	0.0967465
HCT116_6:30231224	s15	1	0.126475	0.00513864	0.0339681
HCT116_6:30231224	s14	1	0.989693	0.0102584	0.657101
HCT116_6:30231224	s3	1	0.130457	0.00525364	0.0494374
HCT116_6:30231224	s5	1	0.500231	0.00966273	0.258518
HCT116_6:30231224	s4	1	0.271366	0.00736845	0.110707
HCT116_6:30231224	s6	1	0.705461	0.0102198	0.368475
HCT116_6:30231224	s7	1	0.881476	0.0116044	0.541297
HCT116_6:30899524	s19	1	0.904509	0.0107195	0.476865
HCT116_6:30899524	s18	1	0.713988	0.0106868	0.381945
HCT116_6:30899524	s13	1	0.00268778	0.00498591	0.000999714
HCT116_6:30899524	s2	1	0.985091	0.00916918	0.504315
HCT116_6:30899524	s1	1	0.00404299	0.00225987	0.00198906
HCT116_6:30899524	s17	1	0.523542	0.00946099	0.292948
HCT116_6:30899524	s16	1	0.241344	0.00843567	0.140469
HCT116_6:30899524	s15	1	0.126475	0.00513864	0.0538669
HCT116_6:30899524	s14	1	0.989693	0.0102584	0.494129
HCT116_6:30899524	s3	1	0.130457	0.00525364	0.0642117
HCT116_6:30899524	s5	1	0.500231	0.00966273	0.279036
HCT116_6:30899524	s4	1	0.271366	0.00736845	0.170289
HCT116_6:30899524	s6	1	0.705461	0.0102198	0.361768
HCT116_6:30899524	s7	1	0.881476	0.0116044	0.459601
HCT116_6:36642168	s19	1	0.904509	0.0107195	0.441569
HCT116_6:36642168	s18	1	0.713988	0.0106868	0.36187
HCT116_6:36642168	s13	1	0.00268778	0.00498591	0.000529311
HCT116_6:36642168	s2	1	0.985091	0.00916918	0.484072
HCT116_6:36642168	s1	1	0.00404299	0.00225987	0.0010442
HCT116_6:36642168	s17	1	0.523542	0.00946099	0.256131
HCT116_6:36642168	s16	1	0.241344	0.00843567	0.142735
HCT116_6:36642168	s15	1	0.126475	0.00513864	0.0751997
HCT116_6:36642168	s14	1	0.989693	0.0102584	0.51722
HCT116_6:36642168	s3	1	0.130457	0.00525364	0.0830938
HCT116_6:36642168	s5	1	0.500231	0.00966273	0.305355
HCT116_6:36642168	s4	1	0.271366	0.00736845	0.182523
HCT116_6:36642168	s6	1	0.705461	0.0102198	0.338975
HCT116_6:36642168	s7	1	0.881476	0.0116044	0.394608
HCT116_6:51720838	s19	1	0.904509	0.0107195	0.431525
HCT116_6:51720838	s18	1	0.713988	0.0106868	0.36202
HCT116_6:51720838	s13	1	0.00268778	0.00498591	0.00090843
HCT116_6:51720838	s2	1	0.985091	0.00916918	0.522586
HCT116_6:51720838	s1	1	0.00404299	0.00225987	0.000892857
HCT116_6:51720838	s17	1	0.523542	0.00946099	0.255136
HCT116_6:51720838	s16	1	0.241344	0.00843567	0.0985127
HCT116_6:51720838	s15	1	0.126475	0.00513864	0.0624696
HCT116_6:51720838	s14	1	0.989693	0.0102584	0.522379
HCT116_6:51720838	s3	1	0.130457	0.00525364	0.0672448
HCT116_6:51720838	s5	1	0.500231	0.00966273	0.261069
HCT116_6:51720838	s4	1	0.271366	0.00736845	0.11909
HCT116_6:51720838	s6	1	0.705461	0.0102198	0.387852
HCT116_6:51720838	s7	1	0.881476	0.0116044	0.451819
HCT116_7:36446121	s19	1	0.904509	0.0107195	0.485565
HCT116_7:36446121	s18	1	0.713988	0.0106868	0.372308
HCT116_7:36446121	s13	1	0.00268778	0.00498591	0.000576951
HCT116_7:36446121	s2	1	0.985091	0.00916918	0.51263
HCT116_7:36446121	s1	1	0.00404299	0.00225987	0.000700158
HCT116_7:36446121	s17	1	0.523542	0.00946099	0.289386
HCT116_7:36446121	s16	1	0.241344	0.00843567	0.128421
HCT116_7:36446121	s15	1	0.126475	0.00513864	0.0604963
HCT116_7:36446121	s14	1	0.989693	0.0102584	0.495681
HCT116_7:36446121	s3	1	0.130457	0.00525364	0.057431
HCT116_7:36446121	s5	1	0.500231	0.00966273	0.265703
HCT116_7:36446121	s4	1	0.271366	0.00736845	0.139748
HCT116_7:36446121	s6	1	0.705461	0.0102198	0.389236
HCT116_7:36446121	s7	1	0.881476	0.0116044	0.459297
Shared_10:3178881	s19	3	0.995081	0.00485396	0.505388
Shared_10:3178881	s18	3	0.992971	0.00782288	0.497733
Shared_10:3178881	s13	3	0.989234	0.00896487	0.485637
Shared_10:3178881	s2	3	0.993494	0.007061	0.489896
Shared_10:3178881	s1	3	0.992967	0.00708367	0.530992
Shared_10:3178881	s17	3	0.993038	0.00813016	0.499938
Shared_10:3178881	s16	3	0.992655	0.00763915	0.499022
Shared_10:3178881	s15	3	0.98982	0.00838248	0.507376
Shared_10:3178881	s14	3	0.995043	0.00533656	0.504839
Shared_10:3178881	s3	3	0.973372	0.0144421	0.494018
Shared_10:3178881	s5	3	0.989578	0.0107264	0.49399
Shared_10:3178881	s4	3	0.993706	0.00642332	0.533778
Shared_10:3178881	s6	3	0.995533	0.00561838	0.513985
Shared_10:3178881	s7	3	0.994649	0.00635404	0.517943
Shared_11:104972190	s19	3	0.995079	0.0048589	0.511931
Shared_11:104972190	s18	3	0.992973	0.00779648	0.527005
Shared_11:104972190	s13	3	0.989229	0.0090032	0.509329
Shared_11:104972190	s2	3	0.993493	0.0070739	0.507188
Shared_11:104972190	s1	3	0.992965	0.00708983	0.5188
Shared_11:104972190	s17	3	0.993033	0.00821859	0.490511
Shared_11:104972190	s16	3	0.992653	0.00766115	0.51961
Shared_11:104972190	s15	3	0.989808	0.00854631	0.513901
Shared_11:104972190	s14	3	0.995049	0.00526515	0.550631
Shared_11:104972190	s3	3	0.973369	0.0144464	0.526381
Shared_11:104972190	s5	3	0.989575	0.0107331	0.519014
Shared_11:104972190	s4	3	0.993709	0.00638009	0.533389
Shared_11:104972190	s6	3	0.995533	0.00561478	0.525761
Shared_11:104972190	s7	3	0.99465	0.00632998	0.525363
Shared_11:112584001	s19	3	0.995081	0.00485396	0.492015
Shared_11:112584001	s18	3	0.992971	0.00782288	0.501567
Shared_11:112584001	s13	3	0.989234	0.00896487	0.49635
Shared_11:112584001	s2	3	0.993494	0.007061	0.482993
Shared_11:112584001	s1	3	0.992967	0.00708367	0.538973
Shared_11:112584001	s17	3	0.993038	0.00813016	0.487314
Shared_11:112584001	s16	3	0.992655	0.00763915	0.496026
Shared_11:112584001	s15	3	0.98982	0.00838248	0.481672
Shared_11:112584001	s14	3	0.995043	0.00533656	0.495058
Shared_11:112584001	s3	3	0.973372	0.0144421	0.491141
Shared_11:112584001	s5	3	0.989561	0.0109758	0.468928
Shared_11:112584001	s4	3	0.993706	0.00642332	0.507003
Shared_11:112584001	s6	3	0.995534	0.00557181	0.501677
Shared_11:112584001	s7	3	0.994649	0.00635404	0.54852
Shared_11:130781475	s19	3	0.995073	0.00487859	0.477834
Shared_11:130781475	s18	3	0.992989	0.00744848	0.452078
Shared_11:130781475	s13	3	0.98922	0.00907211	0.46057
Shared_11:130781475	s2	3	0.993479	0.00729235	0.472543
Shared_11:130781475	s1	3	0.992945	0.00731802	0.486981
Shared_11:130781475	s17	3	0.993013	0.00856315	0.448869
Shared_11:130781475	s16	3	0.992645	0.00774852	0.4687
Shared_11:130781475	s15	3	0.989772	0.00912737	0.485661
Shared_11:130781475	s14	3	0.99506	0.00512	0.487569
Shared_11:130781475	s3	3	0.973359	0.0144633	0.450193
Shared_11:130781475	s5	3	0.989638	0.00937538	0.480246
Shared_11:130781475	s4	3	0.993693	0.00688032	0.474436
Shared_11:130781475	s6	3	0.995526	0.00578344	0.45455
Shared_11:130781475	s7	3	0.994643	0.00653155	0.441514
Shared_11:31454975	s19	3	0.995082	0.00484902	0.523094
Shared_11:31454975	s18	3	0.99297	0.00784919	0.526282
Shared_11:31454975	s13	3	0.989238	0.00892637	0.496247
Shared_11:31454975	s2	3	0.993496	0.00704808	0.525862
Shared_11:31454975	s1	3	0.992969	0.0070775	0.52641
Shared_11:31454975	s17	3	0.993043	0.00804076	0.520622
Shared_11:31454975	s16	3	0.992657	0.00761709	0.527557
Shared_11:31454975	s15	3	0.989831	0.00821536	0.537711
Shared_11:31454975	s14	3	0.995037	0.00540703	0.538808
Shared_11:31454975	s3	3	0.973375	0.0144379	0.510877
Shared_11:31454975	s5	3	0.989564	0.0109692	0.525408
Shared_11:31454975	s4	3	0.993704	0.00646626	0.529847
Shared_11:31454975	s6	3	0.995534	0.00557544	0.552229
Shared_11:31454975	s7	3	0.994648	0.006378	0.497597
Shared_12:25957056	s19	6	0.636385	0.0676635	0.316393
Shared_12:25957056	s18	6	0.588703	0.0652557	0.292581
Shared_12:25957056	s13	6	0.651834	0.0678978	0.324097
Shared_12:25957056	s2	6	0.61361	0.0666391	0.305718
Shared_12:25957056	s1	6	0.591083	0.0661426	0.293732
Shared_12:25957056	s17	6	0.649083	0.06906	0.323342
Shared_12:25957056	s16	6	0.578182	0.0670647	0.287527
Shared_12:25957056	s15	6	0.588519	0.0661564	0.293019
Shared_12:25957056	s14	6	0.698972	0.0681938	0.348987
Shared_12:25957056	s3	6	0.609221	0.0665598	0.303446
Shared_12:25957056	s5	6	0.621368	0.0694881	0.308921
Shared_12:25957056	s4	6	0.508796	0.0665941	0.253042
Shared_12:25957056	s6	6	0.637902	0.0678895	0.317339
Shared_12:25957056	s7	6	0.598268	0.0668934	0.298098
Shared_12:5603632	s19	3	0.995079	0.0048589	0.53181
Shared_12:5603632	s18	3	0.992973	0.00779648	0.515378
Shared_12:5603632	s13	3	0.989229	0.0090032	0.520271
Shared_12:5603632	s2	3	0.993493	0.0070739	0.513288
Shared_12:5603632	s1	3	0.992965	0.00708983	0.516545
Shared_12:5603632	s17	3	0.993033	0.00821859	0.504211
Shared_12:5603632	s16	3	0.992653	0.00766115	0.503061
Shared_12:5603632	s15	3	0.989808	0.00854631	0.49852
Shared_12:5603632	s14	3	0.995049	0.00526515	0.52656
Shared_12:5603632	s3	3	0.973369	0.0144464	0.537564
Shared_12:5603632	s5	3	0.989575	0.0107331	0.518548
Shared_12:5603632	s4	3	0.993709	0.00638009	0.534371
Shared_12:5603632	s6	3	0.995533	0.00561478	0.518569
Shared_12:5603632	s7	3	0.99465	0.00632998	0.520509
Shared_12:62104219	s19	3	0.995082	0.00484902	0.525865
Shared_12:62104219	s18	3	0.99297	0.00784919	0.537807
Shared_12:62104219	s13	3	0.989238	0.00892637	0.513971
Shared_12:62104219	s2	3	0.993496	0.00704808	0.510686
Shared_12:62104219	s1	3	0.992969	0.0070775	0.492291
Shared_12:62104219	s17	3	0.993043	0.00804076	0.535656
Shared_12:62104219	s16	3	0.992657	0.00761709	0.515798
Shared_12:62104219	s15	3	0.989831	0.00821536	0.517134
Shared_12:62104219	s14	3	0.995037	0.00540703	0.506694
Shared_12:62104219	s3	3	0.973375	0.0144379	0.493234
Shared_12:62104219	s5	3	0.989564	0.0109692	0.523417
Shared_12:62104219	s4	3	0.993704	0.00646626	0.504654
Shared_12:62104219	s6	3	0.995534	0.00557544	0.500791
Shared_12:62104219	s7	3	0.994648	0.006378	0.507875
Shared_13:110844721	s19	3	0.995071	0.00488381	0.460617
Shared_13:110844721	s18	3	0.993006	0.00692098	0.469933
Shared_13:110844721	s13	3	0.989239	0.00819549	0.486036
Shared_13:110844721	s2	3	0.993462	0.0076757	0.468013
Shared_13:110844721	s1	3	0.992909	0.00813214	0.493182
Shared_13:110844721	s17	3	0.993	0.00879403	0.453997
Shared_13:110844721	s16	3	0.992627	0.00823222	0.460088
Shared_13:110844721	s15	3	0.989754	0.00944911	0.47141
Shared_13:110844721	s14	3	0.995069	0.00482926	0.472336
Shared_13:110844721	s3	3	0.973356	0.0144673	0.489181
Shared_13:110844721	s5	3	0.98968	0.00813769	0.481314
Shared_13:110844721	s4	3	0.993681	0.00722009	0.447583
Shared_13:110844721	s6	3	0.995522	0.00586596	0.471465
Shared_13:110844721	s7	3	0.994639	0.00664207	0.438332
Shared_14:57052511	s19	3	0.995082	0.00484902	0.525708
Shared_14:57052511	s18	3	0.99297	0.00784919	0.489572
Shared_14:57052511	s13	3	0.989238	0.00892637	0.513569
Shared_14:57052511	s2	3	0.993496	0.00704808	0.525665
Shared_14:57052511	s1	3	0.992969	0.0070775	0.496252
Shared_14:57052511	s17	3	0.993043	0.00804076	0.490199
Shared_14:57052511	s16	3	0.992657	0.00761709	0.471243
Shared_14:57052511	s15	3	0.989831	0.00821536	0.51337
Shared_14:57052511	s14	3	0.995037	0.00540703	0.485319
Shared_14:57052511	s3	3	0.973375	0.0144379	0.496906
Shared_14:57052511	s5	3	0.989564	0.0109692	0.493336
Shared_14:57052511	s4	3	0.993704	0.00646626	0.532123
Shared_14:57052511	s6	3	0.995534	0.00557544	0.497664
Shared_14:57052511	s7	3	0.994648	0.006378	0.509895
Shared_16:24834581	s19	3	0.995079	0.0048589	0.474937
Shared_16:24834581	s18	3	0.992973	0.00779648	0.504933
Shared_16:24834581	s13	3	0.989229	0.0090032	0.476179
Shared_16:24834581	s2	3	0.993493	0.0070739	0.48551
Shared_16:24834581	s1	3	0.992965	0.00708983	0.490294
Shared_16:24834581	s17	3	0.993033	0.00821859	0.49822
Shared_16:24834581	s16	3	0.992653	0.00766115	0.518204
Shared_16:24834581	s15	3	0.989808	0.00854631	0.483084
Shared_16:24834581	s14	3	0.995049	0.00526515	0.510704
Shared_16:24834581	s3	3	0.973369	0.0144464	0.506936
Shared_16:24834581	s5	3	0.989575	0.0107331	0.480905
Shared_16:24834581	s4	3	0.993709	0.00638009	0.524876
Shared_16:24834581	s6	3	0.995533	0.00561478	0.502953
Shared_16:24834581	s7	3	0.99465	0.00632998	0.522302
Shared_17:12905574	s19	3	0.995079	0.0048589	0.499171
Shared_17:12905574	s18	3	0.992973	0.00779648	0.503595
Shared_17:12905574	s13	3	0.989229	0.0090032	0.493018
Shared_17:12905574	s2	3	0.993493	0.0070739	0.498034
Shared_17:12905574	s1	3	0.992965	0.00708983	0.515355
Shared_17:12905574	s17	3	0.993033	0.00821859	0.484541
Shared_17:12905574	s16	3	0.992653	0.00766115	0.50941
Shared_17:12905574	s15	3	0.989808	0.00854631	0.505608
Shared_17:12905574	s14	3	0.995049	0.00526515	0.505054
Shared_17:12905574	s3	3	0.973369	0.0144464	0.490385
Shared_17:12905574	s5	3	0.989575	0.0107331	0.513814
Shared_17:12905574	s4	3	0.993709	0.00638009	0.536496
Shared_17:12905574	s6	3	0.995533	0.00561478	0.526361
Shared_17:12905574	s7	3	0.99465	0.00632998	0.511012
Shared_17:12905743	s19	3	0.995079	0.0048589	0.517467
Shared_17:12905743	s18	3	0.992973	0.00779648	0.522327
Shared_17:12905743	s13	3	0.989229	0.0090032	0.527728
Shared_17:12905743	s2	3	0.993493	0.0070739	0.526643
Shared_17:12905743	s1	3	0.992965	0.00708983	0.50719
Shared_17:12905743	s17	3	0.993033	0.00821859	0.511254
Shared_17:12905743	s16	3	0.992653	0.00766115	0.502907
Shared_17:12905743	s15	3	0.989808	0.00854631	0.487314
Shared_17:12905743	s14	3	0.995049	0.00526515	0.514993
Shared_17:12905743	s3	3	0.973369	0.0144464	0.461883
Shared_17:12905743	s5	3	0.989575	0.0107331	0.493708
Shared_17:12905743	s4	3	0.993709	0.00638009	0.48734
Shared_17:12905743	s6	3	0.995533	0.00561478	0.518174
Shared_17:12905743	s7	3	0.99465	0.00632998	0.516699
Shared_17:21217547	s19	4	0.844287	0.0425865	0.491841
Shared_17:21217547	s18	4	0.809507	0.0430682	0.444855
Shared_17:21217547	s13	4	0.743382	0.0467744	0.318922
Shared_17:21217547	s2	4	0.909374	0.0458974	0.51564
Shared_17:21217547	s1	4	0.652827	0.0541316	0.28264
Shared_17:21217547	s17	4	0.807212	0.0407233	0.371095
Shared_17:21217547	s16	4	0.780751	0.044599	0.379484
Shared_17:21217547	s15	4	0.744497	0.057493	0.357606
Shared_17:21217547	s14	4	0.863885	0.0489379	0.479668
Shared_17:21217547	s3	4	0.758982	0.066129	0.38181
Shared_17:21217547	s5	4	0.814581	0.042029	0.37984
Shared_17:21217547	s4	4	0.672658	0.0509213	0.303463
Shared_17:21217547	s6	4	0.806226	0.0416746	0.402528
Shared_17:21217547	s7	4	0.881508	0.0491976	0.494624
Shared_17:26695832	s19	3	0.995082	0.00484902	0.538809
Shared_17:26695832	s18	3	0.99297	0.00784919	0.544716
Shared_17:26695832	s13	3	0.989238	0.00892637	0.552723
Shared_17:26695832	s2	3	0.993496	0.00704808	0.537633
Shared_17:26695832	s1	3	0.992969	0.0070775	0.546419
Shared_17:26695832	s17	3	0.993043	0.00804076	0.561082
Shared_17:26695832	s16	3	0.992657	0.00761709	0.52549
Shared_17:26695832	s15	3	0.989831	0.00821536	0.53664
Shared_17:26695832	s14	3	0.995037	0.00540703	0.563364
Shared_17:26695832	s3	3	0.973375	0.0144379	0.626866
Shared_17:26695832	s5	3	0.989564	0.0109692	0.489578
Shared_17:26695832	s4	3	0.993704	0.00646626	0.566404
Shared_17:26695832	s6	3	0.995534	0.00557544	0.503729
Shared_17:26695832	s7	3	0.994648	0.006378	0.509949
Shared_17:39436909	s19	3	0.995079	0.0048589	0.480093
Shared_17:39436909	s18	3	0.992973	0.00779648	0.518249
Shared_17:39436909	s13	3	0.989229	0.0090032	0.50614
Shared_17:39436909	s2	3	0.993493	0.0070739	0.511552
Shared_17:39436909	s1	3	0.992965	0.00708983	0.537276
Shared_17:39436909	s17	3	0.993033	0.00821859	0.543079
Shared_17:39436909	s16	3	0.992653	0.00766115	0.484348
Shared_17:39436909	s15	3	0.989808	0.00854631	0.497428
Shared_17:39436909	s14	3	0.995049	0.00526515	0.497096
Shared_17:39436909	s3	3	0.973369	0.0144464	0.583333
Shared_17:39436909	s5	3	0.989575	0.0107331	0.505354
Shared_17:39436909	s4	3	0.993709	0.00638009	0.534972
Shared_17:39436909	s6	3	0.995533	0.00561478	0.527857
Shared_17:39436909	s7	3	0.99465	0.00632998	0.514769
Shared_17:64025068	s19	5	0.69031	0.0902853	0.331856
Shared_17:64025068	s18	5	0.709569	0.074285	0.348485
Shared_17:64025068	s13	5	0.915579	0.064919	0.490119
Shared_17:64025068	s2	5	0.667633	0.101349	0.317542
Shared_17:64025068	s1	5	0.893193	0.079503	0.476712
Shared_17:64025068	s17	5	0.782728	0.0693168	0.390468
Shared_17:64025068	s16	5	0.858677	0.0666984	0.434468
Shared_17:64025068	s15	5	0.934264	0.0531646	0.512905
Shared_17:64025068	s14	5	0.719005	0.0879678	0.348914
Shared_17:64025068	s3	5	0.445115	0.286714	0
Shared_17:64025068	s5	5	0.808181	0.072921	0.404473
Shared_17:64025068	s4	5	0.851963	0.0770508	0.436709
Shared_17:64025068	s6	5	0.786064	0.0706881	0.390358
Shared_17:64025068	s7	5	0.660227	0.0904352	0.315929
Shared_19:19446936	s19	3	0.995076	0.00486876	0.499741
Shared_19:19446936	s18	3	0.992981	0.00762447	0.494558
Shared_19:19446936	s13	3	0.989229	0.00900282	0.509818
Shared_19:19446936	s2	3	0.99349	0.00709963	0.483941
Shared_19:19446936	s1	3	0.99296	0.00710213	0.513804
Shared_19:19446936	s17	3	0.993023	0.00839264	0.5107
Shared_19:19446936	s16	3	0.992649	0.00770496	0.523863
Shared_19:19446936	s15	3	0.989792	0.00883388	0.50202
Shared_19:19446936	s14	3	0.995055	0.00519309	0.496186
Shared_19:19446936	s3	3	0.973364	0.0144548	0.428571
Shared_19:19446936	s5	3	0.989604	0.0101982	0.528511
Shared_19:19446936	s4	3	0.993697	0.00674513	0.487449
Shared_19:19446936	s6	3	0.995529	0.00569973	0.527358
Shared_19:19446936	s7	3	0.994644	0.0064991	0.496679
Shared_19:41383217	s19	3	0.995082	0.00484902	0.482016
Shared_19:41383217	s18	3	0.99297	0.00784919	0.469984
Shared_19:41383217	s13	3	0.989238	0.00892637	0.466
Shared_19:41383217	s2	3	0.993496	0.00704808	0.516093
Shared_19:41383217	s1	3	0.992969	0.0070775	0.520758
Shared_19:41383217	s17	3	0.993043	0.00804076	0.483786
Shared_19:41383217	s16	3	0.992657	0.00761709	0.491509
Shared_19:41383217	s15	3	0.989831	0.00821536	0.472878
Shared_19:41383217	s14	3	0.995037	0.00540703	0.473284
Shared_19:41383217	s3	3	0.973375	0.0144379	0.333333
Shared_19:41383217	s5	3	0.989564	0.0109692	0.471433
Shared_19:41383217	s4	3	0.993704	0.00646626	0.504174
Shared_19:41383217	s6	3	0.995534	0.00557544	0.49541
Shared_19:41383217	s7	3	0.994648	0.006378	0.47626
Shared_19:5273571	s19	3	0.995076	0.00486876	0.464189
Shared_19:5273571	s18	3	0.992981	0.00762447	0.49823
Shared_19:5273571	s13	3	0.989229	0.00900282	0.483329
Shared_19:5273571	s2	3	0.99349	0.00709963	0.492648
Shared_19:5273571	s1	3	0.99296	0.00710213	0.487699
Shared_19:5273571	s17	3	0.993023	0.00839264	0.502538
Shared_19:5273571	s16	3	0.992649	0.00770496	0.514313
Shared_19:5273571	s15	3	0.989792	0.00883388	0.494029
Shared_19:5273571	s14	3	0.995055	0.00519309	0.495658
Shared_19:5273571	s3	3	0.973364	0.0144548	0.382353
Shared_19:5273571	s5	3	0.989604	0.0101982	0.511667
Shared_19:5273571	s4	3	0.993697	0.00674513	0.493384
Shared_19:5273571	s6	3	0.995529	0.00569973	0.498699
Shared_19:5273571	s7	3	0.994644	0.0064991	0.489343
Shared_1:40879952	s19	3	0.995082	0.00484902	0.548846
Shared_1:40879952	s18	3	0.99297	0.00784919	0.507721
Shared_1:40879952	s13	3	0.989238	0.00892637	0.546601
Shared_1:40879952	s2	3	0.993496	0.00704808	0.534054
Shared_1:40879952	s1	3	0.992969	0.0070775	0.578307
Shared_1:40879952	s17	3	0.993043	0.00804076	0.553645
Shared_1:40879952	s16	3	0.992657	0.00761709	0.519103
Shared_1:40879952	s15	3	0.989831	0.00821536	0.554702
Shared_1:40879952	s14	3	0.995037	0.00540703	0.538752
Shared_1:40879952	s3	3	0.973375	0.0144379	0.521869
Shared_1:40879952	s5	3	0.989564	0.0109692	0.508407
Shared_1:40879952	s4	3	0.993704	0.00646626	0.540442
Shared_1:40879952	s6	3	0.995534	0.00557544	0.520603
Shared_1:40879952	s7	3	0.994648	0.006378	0.565365
Shared_1:47496983	s19	3	0.995082	0.00484902	0.545768
Shared_1:47496983	s18	3	0.99297	0.00784919	0.467219
Shared_1:47496983	s13	3	0.989238	0.00892637	0.521695
Shared_1:47496983	s2	3	0.993496	0.00704808	0.47203
Shared_1:47496983	s1	3	0.992969	0.0070775	0.504031
Shared_1:47496983	s17	3	0.993043	0.00804076	0.504154
Shared_1:47496983	s16	3	0.992657	0.00761709	0.504842
Shared_1:47496983	s15	3	0.989831	0.00821536	0.513105
Shared_1:47496983	s14	3	0.995037	0.00540703	0.506248
Shared_1:47496983	s3	3	0.973375	0.0144379	0.449563
Shared_1:47496983	s5	3	0.989564	0.0109692	0.48328
Shared_1:47496983	s4	3	0.993704	0.00646626	0.475059
Shared_1:47496983	s6	3	0.995534	0.00557544	0.476529
Shared_1:47496983	s7	3	0.994648	0.006378	0.476716
Shared_1:47583415	s19	3	0.995079	0.0048589	0.454121
Shared_1:47583415	s18	3	0.992982	0.00755842	0.445833
Shared_1:47583415	s13	3	0.989234	0.00895771	0.461032
Shared_1:47583415	s2	3	0.993485	0.00724218	0.439535
Shared_1:47583415	s1	3	0.992954	0.00729413	0.416799
Shared_1:47583415	s17	3	0.993033	0.00821859	0.496347
Shared_1:47583415	s16	3	0.992653	0.00766115	0.513725
Shared_1:47583415	s15	3	0.989815	0.00851416	0.477502
Shared_1:47583415	s14	3	0.995037	0.00540767	0.475191
Shared_1:47583415	s3	3	0.973369	0.0144464	0.466113
Shared_1:47583415	s5	3	0.9896	0.0101765	0.452442
Shared_1:47583415	s4	3	0.993692	0.00682668	0.427027
Shared_1:47583415	s6	3	0.995531	0.00566099	0.493047
Shared_1:47583415	s7	3	0.994642	0.00653098	0.44544
Shared_1:52266120	s19	3	0.995079	0.0048589	0.511996
Shared_1:52266120	s18	3	0.992973	0.00779648	0.473049
Shared_1:52266120	s13	3	0.989229	0.0090032	0.487416
Shared_1:52266120	s2	3	0.993493	0.0070739	0.486873
Shared_1:52266120	s1	3	0.992965	0.00708983	0.506937
Shared_1:52266120	s17	3	0.993033	0.00821859	0.509134
Shared_1:52266120	s16	3	0.992653	0.00766115	0.512576
Shared_1:52266120	s15	3	0.989808	0.00854631	0.494029
Shared_1:52266120	s14	3	0.995049	0.00526515	0.515168
Shared_1:52266120	s3	3	0.973369	0.0144464	0.489767
Shared_1:52266120	s5	3	0.989575	0.0107331	0.480308
Shared_1:52266120	s4	3	0.993709	0.00638009	0.559859
Shared_1:52266120	s6	3	0.995533	0.00561478	0.484607
Shared_1:52266120	s7	3	0.99465	0.00632998	0.496045
Shared_1:68603432	s19	3	0.995079	0.0048589	0.480959
Shared_1:68603432	s18	3	0.992978	0.00767837	0.47843
Shared_1:68603432	s13	3	0.989234	0.00896468	0.503245
Shared_1:68603432	s2	3	0.993493	0.0070739	0.472987
Shared_1:68603432	s1	3	0.992965	0.00708983	0.453626
Shared_1:68603432	s17	3	0.993033	0.00821859	0.480863
Shared_1:68603432	s16	3	0.992653	0.00766115	0.490594
Shared_1:68603432	s15	3	0.989811	0.00853025	0.471171
Shared_1:68603432	s14	3	0.995043	0.00533689	0.482881
Shared_1:68603432	s3	3	0.973369	0.0144464	0.470817
Shared_1:68603432	s5	3	0.989576	0.0107024	0.459531
Shared_1:68603432	s4	3	0.9937	0.00660717	0.447233
Shared_1:68603432	s6	3	0.995533	0.00561478	0.518802
Shared_1:68603432	s7	3	0.994645	0.00645141	0.512034
Shared_1:8404093	s19	3	0.995077	0.00486414	0.516728
Shared_1:8404093	s18	3	0.992986	0.00741846	0.530809
Shared_1:8404093	s13	3	0.989252	0.0080841	0.548426
Shared_1:8404093	s2	3	0.993484	0.00730545	0.525368
Shared_1:8404093	s1	3	0.992944	0.00754622	0.504252
Shared_1:8404093	s17	3	0.993021	0.00842584	0.495647
Shared_1:8404093	s16	3	0.992635	0.00815005	0.532495
Shared_1:8404093	s15	3	0.98979	0.00888918	0.503016
Shared_1:8404093	s14	3	0.995059	0.00505158	0.515616
Shared_1:8404093	s3	3	0.973367	0.0144504	0.497392
Shared_1:8404093	s5	3	0.98961	0.00995468	0.536262
Shared_1:8404093	s4	3	0.993697	0.00674513	0.524668
Shared_1:8404093	s6	3	0.995529	0.00569973	0.542344
Shared_1:8404093	s7	3	0.994645	0.00645905	0.517532
Shared_22:23501286	s19	3	0.995082	0.00484902	0.502327
Shared_22:23501286	s18	3	0.99297	0.00784919	0.482131
Shared_22:23501286	s13	3	0.989238	0.00892637	0.47677
Shared_22:23501286	s2	3	0.993496	0.00704808	0.447483
Shared_22:23501286	s1	3	0.992969	0.0070775	0.492831
Shared_22:23501286	s17	3	0.993043	0.00804076	0.492553
Shared_22:23501286	s16	3	0.992657	0.00761709	0.520397
Shared_22:23501286	s15	3	0.989831	0.00821536	0.503512
Shared_22:23501286	s14	3	0.995037	0.00540703	0.499924
Shared_22:23501286	s3	3	0.973375	0.0144379	0.322581
Shared_22:23501286	s5	3	0.989564	0.0109692	0.467362
Shared_22:23501286	s4	3	0.993704	0.00646626	0.488636
Shared_22:23501286	s6	3	0.995534	0.00557544	0.50039
Shared_22:23501286	s7	3	0.994648	0.006378	0.477729
Shared_2:36691951	s19	3	0.995083	0.00484871	0.49297
Shared_2:36691951	s18	3	0.992959	0.00816977	0.486535
Shared_2:36691951	s13	3	0.989243	0.00889472	0.481639
Shared_2:36691951	s2	3	0.993502	0.00690558	0.48114
Shared_2:36691951	s1	3	0.992987	0.00664096	0.4977
Shared_2:36691951	s17	3	0.993049	0.00791515	0.486435
Shared_2:36691951	s16	3	0.992668	0.00733698	0.489167
Shared_2:36691951	s15	3	0.989839	0.0080618	0.501347
Shared_2:36691951	s14	3	0.995033	0.00553913	0.513354
Shared_2:36691951	s3	3	0.973372	0.0144507	0.428571
Shared_2:36691951	s5	3	0.989544	0.0114524	0.5
Shared_2:36691951	s4	3	0.99371	0.00627828	0.463768
Shared_2:36691951	s6	3	0.995536	0.00553217	0.478253
Shared_2:36691951	s7	3	0.99465	0.00632067	0.524891
Shared_3:138188485	s19	3	0.995079	0.0048589	0.503527
Shared_3:138188485	s18	3	0.992973	0.00779648	0.511074
Shared_3:138188485	s13	3	0.989229	0.0090032	0.508713
Shared_3:138188485	s2	3	0.993493	0.0070739	0.477385
Shared_3:138188485	s1	3	0.992965	0.00708983	0.521636
Shared_3:138188485	s17	3	0.993033	0.00821859	0.511146
Shared_3:138188485	s16	3	0.992653	0.00766115	0.484729
Shared_3:138188485	s15	3	0.989808	0.00854631	0.503956
Shared_3:138188485	s14	3	0.995049	0.00526515	0.504954
Shared_3:138188485	s3	3	0.973369	0.0144464	0.3125
Shared_3:138188485	s5	3	0.989575	0.0107331	0.502848
Shared_3:138188485	s4	3	0.993709	0.00638009	0.515339
Shared_3:138188485	s6	3	0.995533	0.00561478	0.489455
Shared_3:138188485	s7	3	0.99465	0.00632998	0.49415
Shared_4:141847279	s19	3	0.995081	0.00485396	0.474281
Shared_4:141847279	s18	3	0.992976	0.00770518	0.510593
Shared_4:141847279	s13	3	0.989238	0.00892618	0.515538
Shared_4:141847279	s2	3	0.993494	0.007061	0.473659
Shared_4:141847279	s1	3	0.992967	0.00708367	0.44773
Shared_4:141847279	s17	3	0.993038	0.00813016	0.497952
Shared_4:141847279	s16	3	0.992655	0.00763915	0.48454
Shared_4:141847279	s15	3	0.989823	0.0083661	0.508341
Shared_4:141847279	s14	3	0.995037	0.00540735	0.459522
Shared_4:141847279	s3	3	0.973372	0.0144421	0.344828
Shared_4:141847279	s5	3	0.989579	0.0106956	0.477009
Shared_4:141847279	s4	3	0.993698	0.00664892	0.48996
Shared_4:141847279	s6	3	0.995533	0.00561838	0.487272
Shared_4:141847279	s7	3	0.994644	0.00647501	0.488972
Shared_4:149358014	s19	3	0.995078	0.00486383	0.471971
Shared_4:149358014	s18	3	0.992979	0.00765147	0.514604
Shared_4:149358014	s13	3	0.989229	0.00900301	0.513748
Shared_4:149358014	s2	3	0.993492	0.00708678	0.464189
Shared_4:149358014	s1	3	0.992962	0.00709599	0.51533
Shared_4:149358014	s17	3	0.993028	0.00830607	0.459714
Shared_4:149358014	s16	3	0.992651	0.00768309	0.496445
Shared_4:149358014	s15	3	0.9898	0.00869129	0.522404
Shared_4:149358014	s14	3	0.995049	0.00526548	0.472973
Shared_4:149358014	s3	3	0.973367	0.0144506	0
Shared_4:149358014	s5	3	0.98959	0.0104533	0.506582
Shared_4:149358014	s4	3	0.993703	0.00656515	0.524515
Shared_4:149358014	s6	3	0.995531	0.00565741	0.485529
Shared_4:149358014	s7	3	0.994647	0.00642772	0.476157
Shared_6:127768950	s19	3	0.995071	0.00488381	0.508847
Shared_6:127768950	s18	3	0.993006	0.00692098	0.504954
Shared_6:127768950	s13	3	0.989239	0.00819549	0.477362
Shared_6:127768950	s2	3	0.993462	0.0076757	0.486095
Shared_6:127768950	s1	3	0.992909	0.00813214	0.522399
Shared_6:127768950	s17	3	0.993	0.00879403	0.509862
Shared_6:127768950	s16	3	0.992627	0.00823222	0.490038
Shared_6:127768950	s15	3	0.989754	0.00944911	0.45768
Shared_6:127768950	s14	3	0.995069	0.00482926	0.499578
Shared_6:127768950	s3	3	0.973356	0.0144673	0
Shared_6:127768950	s5	3	0.98968	0.00813769	0.52947
Shared_6:127768950	s4	3	0.993681	0.00722009	0.494118
Shared_6:127768950	s6	3	0.995522	0.00586596	0.517309
Shared_6:127768950	s7	3	0.994639	0.00664207	0.490298
Shared_6:32188383	s19	4	0.843879	0.043152	0.434403
Shared_6:32188383	s18	4	0.808873	0.0435161	0.387518
Shared_6:32188383	s13	4	0.744564	0.0477894	0.405658
Shared_6:32188383	s2	4	0.908667	0.0470404	0.437102
Shared_6:32188383	s1	4	0.654274	0.0561	0.380673
Shared_6:32188383	s17	4	0.807357	0.0406343	0.433524
Shared_6:32188383	s16	4	0.781356	0.0444169	0.418626
Shared_6:32188383	s15	4	0.745787	0.0585862	0.416516
Shared_6:32188383	s14	4	0.863573	0.0488232	0.43902
Shared_6:32188383	s3	4	0.759159	0.0668265	0.434783
Shared_6:32188383	s5	4	0.814711	0.0419602	0.430684
Shared_6:32188383	s4	4	0.673789	0.0519072	0.393536
Shared_6:32188383	s6	4	0.806503	0.0416325	0.426829
Shared_6:32188383	s7	4	0.880137	0.0505811	0.405546
Shared_6:33235755	s19	3	0.995078	0.00486383	0.493732
Shared_6:33235755	s18	3	0.992974	0.00776998	0.511355
Shared_6:33235755	s13	3	0.989229	0.00900301	0.49043
Shared_6:33235755	s2	3	0.993492	0.00708678	0.523962
Shared_6:33235755	s1	3	0.992962	0.00709599	0.498083
Shared_6:33235755	s17	3	0.993028	0.00830607	0.504286
Shared_6:33235755	s16	3	0.992651	0.00768309	0.48902
Shared_6:33235755	s15	3	0.9898	0.00869129	0.497521
Shared_6:33235755	s14	3	0.995055	0.00519275	0.503326
Shared_6:33235755	s3	3	0.973367	0.0144506	0.405405
Shared_6:33235755	s5	3	0.989589	0.0104848	0.504439
Shared_6:33235755	s4	3	0.993703	0.00656515	0.48737
Shared_6:33235755	s6	3	0.995531	0.00565741	0.460707
Shared_6:33235755	s7	3	0.994647	0.00640245	0.489627
Shared_6:36353472	s19	3	0.995079	0.0048589	0.53431
Shared_6:36353472	s18	3	0.99298	0.00772411	0.577412
Shared_6:36353472	s13	3	0.989229	0.0090032	0.500031
Shared_6:36353472	s2	3	0.993493	0.0070739	0.614188
Shared_6:36353472	s1	3	0.992952	0.00726593	0.461838
Shared_6:36353472	s17	3	0.993033	0.00821859	0.5
Shared_6:36353472	s16	3	0.992653	0.00766115	0.50005
Shared_6:36353472	s15	3	0.989816	0.00836118	0.498934
Shared_6:36353472	s14	3	0.995043	0.0053368	0.612237
Shared_6:36353472	s3	3	0.973369	0.0144464	0.222222
Shared_6:36353472	s5	3	0.989537	0.0112952	1
Shared_6:36353472	s4	3	0.993697	0.00664291	0.517865
Shared_6:36353472	s6	3	0.99553	0.00562588	0.594479
Shared_6:36353472	s7	3	0.994658	0.00625525	0.592825
Shared_8:134050678	s19	3	0.995074	0.00501835	0.647971
Shared_8:134050678	s18	3	0.992947	0.0084902	0.59754
Shared_8:134050678	s13	3	0.989219	0.00973741	0.48542
Shared_8:134050678	s2	3	0.99351	0.00666911	0.638183
Shared_8:134050678	s1	3	0.993006	0.00612441	0.495494
Shared_8:134050678	s17	3	0.993073	0.00680528	0.590332
Shared_8:134050678	s16	3	0.992684	0.00681445	0.549381
Shared_8:134050678	s15	3	0.989862	0.00716612	0.507568
Shared_8:134050678	s14	3	0.995027	0.00573284	0.375
Shared_8:134050678	s3	3	0.973372	0.0144508	0.576923
Shared_8:134050678	s5	3	0.989509	0.0124465	0.772727
Shared_8:134050678	s4	3	0.993716	0.0060845	0.551001
Shared_8:134050678	s6	3	0.99554	0.00541932	0.627854
Shared_8:134050678	s7	3	0.994657	0.00602859	0.633924
Shared_8:95853708	s19	3	0.995079	0.0048589	0.652204
Shared_8:95853708	s18	3	0.992973	0.00779648	0.616854
Shared_8:95853708	s13	3	0.989229	0.0090032	0.454027
Shared_8:95853708	s2	3	0.993493	0.0070739	0.676149
Shared_8:95853708	s1	3	0.992965	0.00708983	0.527368
Shared_8:95853708	s17	3	0.993033	0.00821859	0.618407
Shared_8:95853708	s16	3	0.992653	0.00766115	0.555964
Shared_8:95853708	s15	3	0.989808	0.00854631	0.532979
Shared_8:95853708	s14	3	0.995049	0.00526515	0.648148
Shared_8:95853708	s3	3	0.973369	0.0144464	0
Shared_8:95853708	s5	3	0.989575	0.0107331	0.567594
Shared_8:95853708	s4	3	0.993709	0.00638009	0.558845
Shared_8:95853708	s6	3	0.995533	0.00561478	0.609775
Shared_8:95853708	s7	3	0.99465	0.00632998	0.640446
Shared_9:114841154	s19	4	0.823852	0.0716714	0.341556
Shared_9:114841154	s18	4	0.807657	0.0483047	0.387989
Shared_9:114841154	s13	4	0.737893	0.046718	0.380144
Shared_9:114841154	s2	4	0.908687	0.0497105	0.426044
Shared_9:114841154	s1	4	0.634665	0.0483823	0.29869
Shared_9:114841154	s17	4	0.810085	0.0452887	0.407777
Shared_9:114841154	s16	4	0.769292	0.0490417	0.362635
Shared_9:114841154	s15	4	0.718537	0.0517888	0.322257
Shared_9:114841154	s14	4	0.800485	0.183028	0.159091
Shared_9:114841154	s3	4	0.695784	0.191093	0
Shared_9:114841154	s5	4	0.815748	0.0465926	0.41284
Shared_9:114841154	s4	4	0.65304	0.0513429	0.293527
Shared_9:114841154	s6	4	0.798696	0.0504103	0.377055
Shared_9:114841154	s7	4	0.888943	0.0463895	0.440331
hTERT-184_10:103560186	s19	2	0.094782	0.00472475	0.0323691
hTERT-184_10:103560186	s18	2	0.293	0.00823781	0.10823
hTERT-184_10:103560186	s13	2	0.992735	0.0079322	0.518288
hTERT-184_10:103560186	s2	2	0.0044623	0.00195728	0.00260514
hTERT-184_10:103560186	s1	2	0.993699	0.00593441	0.517488
hTERT-184_10:103560186	s17	2	0.473126	0.0107001	0.195209
hTERT-184_10:103560186	s16	2	0.776873	0.0100639	0.361968
hTERT-184_10:103560186	s15	2	0.891109	0.0120734	0.433092
hTERT-184_10:103560186	s14	2	0.00192895	0.000681542	0.000267237
hTERT-184_10:103560186	s3	2	0.878894	0.0120632	0.387884
hTERT-184_10:103560186	s5	2	0.4971	0.0106804	0.191389
hTERT-184_10:103560186	s4	2	0.750251	0.0126234	0.336409
hTERT-184_10:103560186	s6	2	0.288314	0.00872032	0.0966806
hTERT-184_10:103560186	s7	2	0.0986455	0.00637476	0.0271136
hTERT-184_10:29840038	s19	2	0.0947776	0.00466495	0.0458097
hTERT-184_10:29840038	s18	2	0.293006	0.00824864	0.137748
hTERT-184_10:29840038	s13	2	0.992721	0.00843396	0.473068
hTERT-184_10:29840038	s2	2	0.00446313	0.00198818	0.000716446
hTERT-184_10:29840038	s1	2	0.9937	0.0059329	0.503276
hTERT-184_10:29840038	s17	2	0.473122	0.0107514	0.233259
hTERT-184_10:29840038	s16	2	0.776871	0.010055	0.380694
hTERT-184_10:29840038	s15	2	0.891123	0.0117703	0.435124
hTERT-184_10:29840038	s14	2	0.00192739	0.000633953	0.0002792
hTERT-184_10:29840038	s3	2	0.878894	0.0120628	0.482906
hTERT-184_10:29840038	s5	2	0.497107	0.0106061	0.223612
hTERT-184_10:29840038	s4	2	0.750268	0.0124688	0.341463
hTERT-184_10:29840038	s6	2	0.288312	0.00874449	0.153477
hTERT-184_10:29840038	s7	2	0.0986385	0.00630297	0.0376413
hTERT-184_11:60105199	s19	2	0.0947776	0.00466495	0.0536732
hTERT-184_11:60105199	s18	2	0.293006	0.00824864	0.143239
hTERT-184_11:60105199	s13	2	0.992721	0.00843396	0.501067
hTERT-184_11:60105199	s2	2	0.00446313	0.00198818	0.00150395
hTERT-184_11:60105199	s1	2	0.9937	0.0059329	0.508889
hTERT-184_11:60105199	s17	2	0.473122	0.0107514	0.222979
hTERT-184_11:60105199	s16	2	0.776871	0.010055	0.423822
hTERT-184_11:60105199	s15	2	0.891123	0.0117703	0.445599
hTERT-184_11:60105199	s14	2	0.00192739	0.000633953	0.000173476
hTERT-184_11:60105199	s3	2	0.878894	0.0120628	0.458358
hTERT-184_11:60105199	s5	2	0.497107	0.0106061	0.250421
hTERT-184_11:60105199	s4	2	0.750268	0.0124688	0.394909
hTERT-184_11:60105199	s6	2	0.288312	0.00874449	0.166154
hTERT-184_11:60105199	s7	2	0.0986385	0.00630297	0.0530262
hTERT-184_12:109936056	s19	2	0.0947776	0.00466495	0.0430412
hTERT-184_12:109936056	s18	2	0.293006	0.00824864	0.120881
hTERT-184_12:109936056	s13	2	0.992721	0.00843396	0.496047
hTERT-184_12:109936056	s2	2	0.00446313	0.00198818	0.000987947
hTERT-184_12:109936056	s1	2	0.9937	0.0059329	0.531604
hTERT-184_12:109936056	s17	2	0.473122	0.0107514	0.23512
hTERT-184_12:109936056	s16	2	0.776871	0.010055	0.379714
hTERT-184_12:109936056	s15	2	0.891123	0.0117703	0.446069
hTERT-184_12:109936056	s14	2	0.00192739	0.000633953	0.00115669
hTERT-184_12:109936056	s3	2	0.878894	0.0120628	0.411021
hTERT-184_12:109936056	s5	2	0.497107	0.0106061	0.247621
hTERT-184_12:109936056	s4	2	0.750268	0.0124688	0.343466
hTERT-184_12:109936056	s6	2	0.288312	0.00874449	0.131497
hTERT-184_12:109936056	s7	2	0.0986385	0.00630297	0.0483728
hTERT-184_12:1553797	s19	2	0.094782	0.00472475	0.0525733
hTERT-184_12:1553797	s18	2	0.293	0.00823781	0.126526
hTERT-184_12:1553797	s13	2	0.992735	0.0079322	0.517279
hTERT-184_12:1553797	s2	2	0.0044623	0.00195728	0.00150376
hTERT-184_12:1553797	s1	2	0.993699	0.00593441	0.467964
hTERT-184_12:1553797	s17	2	0.473126	0.0107001	0.237635
hTERT-184_12:1553797	s16	2	0.776873	0.0100639	0.381806
hTERT-184_12:1553797	s15	2	0.891109	0.0120734	0.465156
hTERT-184_12:1553797	s14	2	0.00192895	0.000681542	0.00198643
hTERT-184_12:1553797	s3	2	0.878894	0.0120632	0.451282
hTERT-184_12:1553797	s5	2	0.4971	0.0106804	0.261589
hTERT-184_12:1553797	s4	2	0.750251	0.0126234	0.35
hTERT-184_12:1553797	s6	2	0.288314	0.00872032	0.122917
hTERT-184_12:1553797	s7	2	0.0986455	0.00637476	0.0446472
hTERT-184_13:33629393	s19	2	0.0947776	0.00466495	0.0409836
hTERT-184_13:33629393	s18	2	0.293006	0.00824864	0.15471
hTERT-184_13:33629393	s13	2	0.992721	0.00843396	0.494375
hTERT-184_13:33629393	s2	2	0.00446313	0.00198818	0.000630318
hTERT-184_13:33629393	s1	2	0.9937	0.0059329	0.525734
hTERT-184_13:33629393	s17	2	0.473122	0.0107514	0.226239
hTERT-184_13:33629393	s16	2	0.776871	0.010055	0.396965
hTERT-184_13:33629393	s15	2	0.891123	0.0117703	0.451597
hTERT-184_13:33629393	s14	2	0.00192739	0.000633953	0.00149432
hTERT-184_13:33629393	s3	2	0.878894	0.0120628	0.438472
hTERT-184_13:33629393	s5	2	0.497107	0.0106061	0.258147
hTERT-184_13:33629393	s4	2	0.750268	0.0124688	0.331658
hTERT-184_13:33629393	s6	2	0.288312	0.00874449	0.133731
hTERT-184_13:33629393	s7	2	0.0986385	0.00630297	0.0504408
hTERT-184_14:45473265	s19	2	0.0947847	0.00475057	0.0307918
hTERT-184_14:45473265	s18	2	0.292994	0.00822676	0.134418
hTERT-184_14:45473265	s13	2	0.992763	0.00657125	0.480392
hTERT-184_14:45473265	s2	2	0.00447979	0.00357683	0
hTERT-184_14:45473265	s1	2	0.993702	0.00592495	0.481436
hTERT-184_14:45473265	s17	2	0.473136	0.0106193	0.25641
hTERT-184_14:45473265	s16	2	0.77686	0.0101989	0.378571
hTERT-184_14:45473265	s15	2	0.891114	0.0120524	0.448375
hTERT-184_14:45473265	s14	2	0.00195765	0.00414635	0
hTERT-184_14:45473265	s3	2	0.878889	0.0120845	0.410116
hTERT-184_14:45473265	s5	2	0.497091	0.0108146	0.251969
hTERT-184_14:45473265	s4	2	0.750249	0.0126173	0.326531
hTERT-184_14:45473265	s6	2	0.288313	0.00870182	0.154856
hTERT-184_14:45473265	s7	2	0.0986166	0.00540161	0.0359712
hTERT-184_14:73459917	s19	2	0.0947776	0.00466495	0.0531682
hTERT-184_14:73459917	s18	2	0.293006	0.00824864	0.14263
hTERT-184_14:73459917	s13	2	0.992721	0.00843396	0.511582
hTERT-184_14:73459917	s2	2	0.00446313	0.00198818	0.00161663
hTERT-184_14:73459917	s1	2	0.9937	0.0059329	0.468887
hTERT-184_14:73459917	s17	2	0.473122	0.0107514	0.221459
hTERT-184_14:73459917	s16	2	0.776871	0.010055	0.37577
hTERT-184_14:73459917	s15	2	0.891123	0.0117703	0.422644
hTERT-184_14:73459917	s14	2	0.00192739	0.000633953	0.00102344
hTERT-184_14:73459917	s3	2	0.878894	0.0120628	0.429021
hTERT-184_14:73459917	s5	2	0.497107	0.0106061	0.237017
hTERT-184_14:73459917	s4	2	0.750268	0.0124688	0.359698
hTERT-184_14:73459917	s6	2	0.288312	0.00874449	0.138111
hTERT-184_14:73459917	s7	2	0.0986385	0.00630297	0.0526606
hTERT-184_15:40330518	s19	2	0.0947776	0.00466495	0.0423537
hTERT-184_15:40330518	s18	2	0.293006	0.00824864	0.145812
hTERT-184_15:40330518	s13	2	0.992721	0.00843396	0.516364
hTERT-184_15:40330518	s2	2	0.00446313	0.00198818	0.0015124
hTERT-184_15:40330518	s1	2	0.9937	0.0059329	0.495788
hTERT-184_15:40330518	s17	2	0.473122	0.0107514	0.21364
hTERT-184_15:40330518	s16	2	0.776871	0.010055	0.364986
hTERT-184_15:40330518	s15	2	0.891123	0.0117703	0.444034
hTERT-184_15:40330518	s14	2	0.00192739	0.000633953	0.000178444
hTERT-184_15:40330518	s3	2	0.878894	0.0120628	0.448006
hTERT-184_15:40330518	s5	2	0.497107	0.0106061	0.230511
hTERT-184_15:40330518	s4	2	0.750268	0.0124688	0.391034
hTERT-184_15:40330518	s6	2	0.288312	0.00874449	0.149923
hTERT-184_15:40330518	s7	2	0.0986385	0.00630297	0.0443116
hTERT-184_15:45974869	s19	2	0.0947776	0.00466495	0.0461095
hTERT-184_15:45974869	s18	2	0.293006	0.00824864	0.141225
hTERT-184_15:45974869	s13	2	0.992721	0.00843396	0.499463
hTERT-184_15:45974869	s2	2	0.00446313	0.00198818	0.00161031
hTERT-184_15:45974869	s1	2	0.9937	0.0059329	0.585803
hTERT-184_15:45974869	s17	2	0.473122	0.0107514	0.244767
hTERT-184_15:45974869	s16	2	0.776871	0.010055	0.426669
hTERT-184_15:45974869	s15	2	0.891123	0.0117703	0.437998
hTERT-184_15:45974869	s14	2	0.00192739	0.000633953	0.000777068
hTERT-184_15:45974869	s3	2	0.878894	0.0120628	0.458115
hTERT-184_15:45974869	s5	2	0.497107	0.0106061	0.300933
hTERT-184_15:45974869	s4	2	0.750268	0.0124688	0.501405
hTERT-184_15:45974869	s6	2	0.288312	0.00874449	0.186213
hTERT-184_15:45974869	s7	2	0.0986385	0.00630297	0.0466354
hTERT-184_15:60345430	s19	2	0.0947931	0.00501673	0.0513499
hTERT-184_15:60345430	s18	2	0.292994	0.00822696	0.143907
hTERT-184_15:60345430	s13	2	0.99276	0.00661804	0.553873
hTERT-184_15:60345430	s2	2	0.00447768	0.00332673	0
hTERT-184_15:60345430	s1	2	0.993682	0.00653951	0.499162
hTERT-184_15:60345430	s17	2	0.473129	0.0106485	0.208105
hTERT-184_15:60345430	s16	2	0.776875	0.0100728	0.43319
hTERT-184_15:60345430	s15	2	0.891094	0.012369	0.48915
hTERT-184_15:60345430	s14	2	0.00193051	0.000726015	0.000647249
hTERT-184_15:60345430	s3	2	0.878895	0.0120636	0.452206
hTERT-184_15:60345430	s5	2	0.497094	0.0107542	0.251256
hTERT-184_15:60345430	s4	2	0.750234	0.0127762	0.367816
hTERT-184_15:60345430	s6	2	0.288302	0.00863193	0.121986
hTERT-184_15:60345430	s7	2	0.0986279	0.00544664	0.0603865
hTERT-184_16:58573901	s19	2	0.094782	0.00472475	0.0438528
hTERT-184_16:58573901	s18	2	0.293	0.00823781	0.131088
hTERT-184_16:58573901	s13	2	0.992735	0.0079322	0.455666
hTERT-184_16:58573901	s2	2	0.0044623	0.00195728	0
hTERT-184_16:58573901	s1	2	0.993699	0.00593441	0.506364
hTERT-184_16:58573901	s17	2	0.473126	0.0107001	0.231298
hTERT-184_16:58573901	s16	2	0.776873	0.0100639	0.347635
hTERT-184_16:58573901	s15	2	0.891109	0.0120734	0.433975
hTERT-184_16:58573901	s14	2	0.00192895	0.000681542	0.00103093
hTERT-184_16:58573901	s3	2	0.878894	0.0120632	0.403571
hTERT-184_16:58573901	s5	2	0.4971	0.0106804	0.213181
hTERT-184_16:58573901	s4	2	0.750251	0.0126234	0.286486
hTERT-184_16:58573901	s6	2	0.288314	0.00872032	0.136029
hTERT-184_16:58573901	s7	2	0.0986455	0.00637476	0.0468833
hTERT-184_16:81208515	s19	2	0.0947776	0.00466495	0.0312455
hTERT-184_16:81208515	s18	2	0.293006	0.00824864	0.11337
hTERT-184_16:81208515	s13	2	0.992721	0.00843396	0.504892
hTERT-184_16:81208515	s2	2	0.00446313	0.00198818	0.00164804
hTERT-184_16:81208515	s1	2	0.9937	0.0059329	0.472857
hTERT-184_16:81208515	s17	2	0.473122	0.0107514	0.194448
hTERT-184_16:81208515	s16	2	0.776871	0.010055	0.344777
hTERT-184_16:81208515	s15	2	0.891123	0.0117703	0.41754
hTERT-184_16:81208515	s14	2	0.00192739	0.000633953	0.00123215
hTERT-184_16:81208515	s3	2	0.878894	0.0120628	0.424384
hTERT-184_16:81208515	s5	2	0.497107	0.0106061	0.185768
hTERT-184_16:81208515	s4	2	0.750268	0.0124688	0.370659
hTERT-184_16:81208515	s6	2	0.288312	0.00874449	0.103999
hTERT-184_16:81208515	s7	2	0.0986385	0.00630297	0.0326861
hTERT-184_17:17168316	s19	2	0.0947847	0.00475057	0.0273396
hTERT-184_17:17168316	s18	2	0.292994	0.00822676	0.114684
hTERT-184_17:17168316	s13	2	0.992763	0.00657125	0.483184
hTERT-184_17:17168316	s2	2	0.00447979	0.00357683	0.0019084
hTERT-184_17:17168316	s1	2	0.993702	0.00592495	0.534091
hTERT-184_17:17168316	s17	2	0.473136	0.0106193	0.207905
hTERT-184_17:17168316	s16	2	0.77686	0.0101989	0.363402
hTERT-184_17:17168316	s15	2	0.891114	0.0120524	0.398876
hTERT-184_17:17168316	s14	2	0.00195765	0.00414635	0
hTERT-184_17:17168316	s3	2	0.878889	0.0120845	0.4103
hTERT-184_17:17168316	s5	2	0.497091	0.0108146	0.175503
hTERT-184_17:17168316	s4	2	0.750249	0.0126173	0.319749
hTERT-184_17:17168316	s6	2	0.288313	0.00870182	0.130672
hTERT-184_17:17168316	s7	2	0.0986166	0.00540161	0.0223464
hTERT-184_19:15164559	s19	2	0.0947776	0.00466495	0.039316
hTERT-184_19:15164559	s18	2	0.293006	0.00824864	0.127954
hTERT-184_19:15164559	s13	2	0.992721	0.00843396	0.519404
hTERT-184_19:15164559	s2	2	0.00446313	0.00198818	0.000768935
hTERT-184_19:15164559	s1	2	0.9937	0.0059329	0.49766
hTERT-184_19:15164559	s17	2	0.473122	0.0107514	0.244464
hTERT-184_19:15164559	s16	2	0.776871	0.010055	0.39728
hTERT-184_19:15164559	s15	2	0.891123	0.0117703	0.448826
hTERT-184_19:15164559	s14	2	0.00192739	0.000633953	0.000692521
hTERT-184_19:15164559	s3	2	0.878894	0.0120628	0.467298
hTERT-184_19:15164559	s5	2	0.497107	0.0106061	0.253722
hTERT-184_19:15164559	s4	2	0.750268	0.0124688	0.37321
hTERT-184_19:15164559	s6	2	0.288312	0.00874449	0.139895
hTERT-184_19:15164559	s7	2	0.0986385	0.00630297	0.0466063
hTERT-184_19:7605637	s19	2	0.0947776	0.00466495	0.0385143
hTERT-184_19:7605637	s18	2	0.293006	0.00824864	0.112402
hTERT-184_19:7605637	s13	2	0.992721	0.00843396	0.512186
hTERT-184_19:7605637	s2	2	0.00446313	0.00198818	0.00207061
hTERT-184_19:7605637	s1	2	0.9937	0.0059329	0.495243
hTERT-184_19:7605637	s17	2	0.473122	0.0107514	0.218542
hTERT-184_19:7605637	s16	2	0.776871	0.010055	0.375801
hTERT-184_19:7605637	s15	2	0.891123	0.0117703	0.43085
hTERT-184_19:7605637	s14	2	0.00192739	0.000633953	0.00120463
hTERT-184_19:7605637	s3	2	0.878894	0.0120628	0.440402
hTERT-184_19:7605637	s5	2	0.497107	0.0106061	0.230697
hTERT-184_19:7605637	s4	2	0.750268	0.0124688	0.361019
hTERT-184_19:7605637	s6	2	0.288312	0.00874449	0.123948
hTERT-184_19:7605637	s7	2	0.0986385	0.00630297	0.0416952
hTERT-184_1:160640680	s19	2	0.0947776	0.00466495	0.0417431
hTERT-184_1:160640680	s18	2	0.293006	0.00824864	0.135909
hTERT-184_1:160640680	s13	2	0.992721	0.00843396	0.518218
hTERT-184_1:160640680	s2	2	0.00446313	0.00198818	0.000739827
hTERT-184_1:160640680	s1	2	0.9937	0.0059329	0.510419
hTERT-184_1:160640680	s17	2	0.473122	0.0107514	0.25
hTERT-184_1:160640680	s16	2	0.776871	0.010055	0.400897
hTERT-184_1:160640680	s15	2	0.891123	0.0117703	0.420583
hTERT-184_1:160640680	s14	2	0.00192739	0.000633953	0.000330497
hTERT-184_1:160640680	s3	2	0.878894	0.0120628	0.433153
hTERT-184_1:160640680	s5	2	0.497107	0.0106061	0.246088
hTERT-184_1:160640680	s4	2	0.750268	0.0124688	0.350461
hTERT-184_1:160640680	s6	2	0.288312	0.00874449	0.12587
hTERT-184_1:160640680	s7	2	0.0986385	0.00630297	0.0542393
hTERT-184_21:28212760	s19	2	0.0947776	0.00466495	0.0817006
hTERT-184_21:28212760	s18	2	0.293006	0.00824864	0.214961
hTERT-184_21:28212760	s13	2	0.992721	0.00843396	0.517461
hTERT-184_21:28212760	s2	2	0.00446313	0.00198818	0.00281407
hTERT-184_21:28212760	s1	2	0.9937	0.0059329	0.512107
hTERT-184_21:28212760	s17	2	0.473122	0.0107514	0.34368
hTERT-184_21:28212760	s16	2	0.776871	0.010055	0.456505
hTERT-184_21:28212760	s15	2	0.891123	0.0117703	0.480923
hTERT-184_21:28212760	s14	2	0.00192739	0.000633953	0.000681663
hTERT-184_21:28212760	s3	2	0.878894	0.0120628	0.500314
hTERT-184_21:28212760	s5	2	0.497107	0.0106061	0.353132
hTERT-184_21:28212760	s4	2	0.750268	0.0124688	0.41611
hTERT-184_21:28212760	s6	2	0.288312	0.00874449	0.279305
hTERT-184_21:28212760	s7	2	0.0986385	0.00630297	0.137348
hTERT-184_21:38439686	s19	2	0.094782	0.00472475	0.0599358
hTERT-184_21:38439686	s18	2	0.293	0.00823781	0.137606
hTERT-184_21:38439686	s13	2	0.992735	0.0079322	0.474598
hTERT-184_21:38439686	s2	2	0.0044623	0.00195728	0.00459921
hTERT-184_21:38439686	s1	2	0.993699	0.00593441	0.45237
hTERT-184_21:38439686	s17	2	0.473126	0.0107001	0.243616
hTERT-184_21:38439686	s16	2	0.776873	0.0100639	0.356121
hTERT-184_21:38439686	s15	2	0.891109	0.0120734	0.409601
hTERT-184_21:38439686	s14	2	0.00192895	0.000681542	0
hTERT-184_21:38439686	s3	2	0.878894	0.0120632	0.399413
hTERT-184_21:38439686	s5	2	0.4971	0.0106804	0.192361
hTERT-184_21:38439686	s4	2	0.750251	0.0126234	0.369064
hTERT-184_21:38439686	s6	2	0.288314	0.00872032	0.129966
hTERT-184_21:38439686	s7	2	0.0986455	0.00637476	0.052961
hTERT-184_22:46652372	s19	2	0.0947776	0.00466495	0.043498
hTERT-184_22:46652372	s18	2	0.293006	0.00824864	0.130731
hTERT-184_22:46652372	s13	2	0.992721	0.00843396	0.476673
hTERT-184_22:46652372	s2	2	0.00446313	0.00198818	0.0029304
hTERT-184_22:46652372	s1	2	0.9937	0.0059329	0.482955
hTERT-184_22:46652372	s17	2	0.473122	0.0107514	0.229734
hTERT-184_22:46652372	s16	2	0.776871	0.010055	0.351195
hTERT-184_22:46652372	s15	2	0.891123	0.0117703	0.407927
hTERT-184_22:46652372	s14	2	0.00192739	0.000633953	0.000913242
hTERT-184_22:46652372	s3	2	0.878894	0.0120628	0.329819
hTERT-184_22:46652372	s5	2	0.497107	0.0106061	0.227955
hTERT-184_22:46652372	s4	2	0.750268	0.0124688	0.342022
hTERT-184_22:46652372	s6	2	0.288312	0.00874449	0.10299
hTERT-184_22:46652372	s7	2	0.0986385	0.00630297	0.0458832
hTERT-184_22:50572406	s19	2	0.0947776	0.00466495	0.0482989
hTERT-184_22:50572406	s18	2	0.293006	0.00824864	0.21596
hTERT-184_22:50572406	s13	2	0.992721	0.00843396	0.680489
hTERT-184_22:50572406	s2	2	0.00446313	0.00198818	0
hTERT-184_22:50572406	s1	2	0.9937	0.0059329	0.673186
hTERT-184_22:50572406	s17	2	0.473122	0.0107514	0.314137
hTERT-184_22:50572406	s16	2	0.776871	0.010055	0.532556
hTERT-184_22:50572406	s15	2	0.891123	0.0117703	0.591652
hTERT-184_22:50572406	s14	2	0.00192739	0.000633953	0.0015534
hTERT-184_22:50572406	s3	2	0.878894	0.0120628	0.619645
hTERT-184_22:50572406	s5	2	0.497107	0.0106061	0.356607
hTERT-184_22:50572406	s4	2	0.750268	0.0124688	0.529342
hTERT-184_22:50572406	s6	2	0.288312	0.00874449	0.176231
hTERT-184_22:50572406	s7	2	0.0986385	0.00630297	0.05695
hTERT-184_2:188690750	s19	2	0.0947776	0.00466495	0.061065
hTERT-184_2:188690750	s18	2	0.293006	0.00824864	0.14786
hTERT-184_2:188690750	s13	2	0.992721	0.00843396	0.498567
hTERT-184_2:188690750	s2	2	0.00446313	0.00198818	0.00121803
hTERT-184_2:188690750	s1	2	0.9937	0.0059329	0.521548
hTERT-184_2:188690750	s17	2	0.473122	0.0107514	0.257647
hTERT-184_2:188690750	s16	2	0.776871	0.010055	0.417441
hTERT-184_2:188690750	s15	2	0.891123	0.0117703	0.479911
hTERT-184_2:188690750	s14	2	0.00192739	0.000633953	0
hTERT-184_2:188690750	s3	2	0.878894	0.0120628	0.470556
hTERT-184_2:188690750	s5	2	0.497107	0.0106061	0.242786
hTERT-184_2:188690750	s4	2	0.750268	0.0124688	0.419689
hTERT-184_2:188690750	s6	2	0.288312	0.00874449	0.149436
hTERT-184_2:188690750	s7	2	0.0986385	0.00630297	0.0605042
hTERT-184_2:204322298	s19	2	0.0947776	0.00466495	0.0507339
hTERT-184_2:204322298	s18	2	0.293006	0.00824864	0.163597
hTERT-184_2:204322298	s13	2	0.992721	0.00843396	0.480284
hTERT-184_2:204322298	s2	2	0.00446313	0.00198818	0.00113379
hTERT-184_2:204322298	s1	2	0.9937	0.0059329	0.52805
hTERT-184_2:204322298	s17	2	0.473122	0.0107514	0.218988
hTERT-184_2:204322298	s16	2	0.776871	0.010055	0.367847
hTERT-184_2:204322298	s15	2	0.891123	0.0117703	0.414047
hTERT-184_2:204322298	s14	2	0.00192739	0.000633953	0.00345722
hTERT-184_2:204322298	s3	2	0.878894	0.0120628	0.450292
hTERT-184_2:204322298	s5	2	0.497107	0.0106061	0.28757
hTERT-184_2:204322298	s4	2	0.750268	0.0124688	0.374854
hTERT-184_2:204322298	s6	2	0.288312	0.00874449	0.153298
hTERT-184_2:204322298	s7	2	0.0986385	0.00630297	0.0470053
hTERT-184_3:112066360	s19	2	0.0947776	0.00466495	0.0361991
hTERT-184_3:112066360	s18	2	0.293006	0.00824864	0.141196
hTERT-184_3:112066360	s13	2	0.992721	0.00843396	0.517834
hTERT-184_3:112066360	s2	2	0.00446313	0.00198818	0.00218182
hTERT-184_3:112066360	s1	2	0.9937	0.0059329	0.487745
hTERT-184_3:112066360	s17	2	0.473122	0.0107514	0.227532
hTERT-184_3:112066360	s16	2	0.776871	0.010055	0.39044
hTERT-184_3:112066360	s15	2	0.891123	0.0117703	0.4248
hTERT-184_3:112066360	s14	2	0.00192739	0.000633953	0
hTERT-184_3:112066360	s3	2	0.878894	0.0120628	0.4381
hTERT-184_3:112066360	s5	2	0.497107	0.0106061	0.223187
hTERT-184_3:112066360	s4	2	0.750268	0.0124688	0.382992
hTERT-184_3:112066360	s6	2	0.288312	0.00874449	0.147022
hTERT-184_3:112066360	s7	2	0.0986385	0.00630297	0.0439394
hTERT-184_3:15080696	s19	2	0.0947776	0.00466495	0.0486938
hTERT-184_3:15080696	s18	2	0.293006	0.00824864	0.127204
hTERT-184_3:15080696	s13	2	0.992721	0.00843396	0.493324
hTERT-184_3:15080696	s2	2	0.00446313	0.00198818	0.000897666
hTERT-184_3:15080696	s1	2	0.9937	0.0059329	0.524915
hTERT-184_3:15080696	s17	2	0.473122	0.0107514	0.231103
hTERT-184_3:15080696	s16	2	0.776871	0.010055	0.398942
hTERT-184_3:15080696	s15	2	0.891123	0.0117703	0.431203
hTERT-184_3:15080696	s14	2	0.00192739	0.000633953	0.00140056
hTERT-184_3:15080696	s3	2	0.878894	0.0120628	0.417772
hTERT-184_3:15080696	s5	2	0.497107	0.0106061	0.227782
hTERT-184_3:15080696	s4	2	0.750268	0.0124688	0.380702
hTERT-184_3:15080696	s6	2	0.288312	0.00874449	0.126719
hTERT-184_3:15080696	s7	2	0.0986385	0.00630297	0.0398432
hTERT-184_4:123236857	s19	2	0.0947776	0.00466495	0.0490296
hTERT-184_4:123236857	s18	2	0.293006	0.00824864	0.193974
hTERT-184_4:123236857	s13	2	0.992721	0.00843396	0.478705
hTERT-184_4:123236857	s2	2	0.00446313	0.00198818	0
hTERT-184_4:123236857	s1	2	0.9937	0.0059329	0.53337
hTERT-184_4:123236857	s17	2	0.473122	0.0107514	0.215331
hTERT-184_4:123236857	s16	2	0.776871	0.010055	0.363636
hTERT-184_4:123236857	s15	2	0.891123	0.0117703	0.455273
hTERT-184_4:123236857	s14	2	0.00192739	0.000633953	0
hTERT-184_4:123236857	s3	2	0.878894	0.0120628	0.470075
hTERT-184_4:123236857	s5	2	0.497107	0.0106061	0.271833
hTERT-184_4:123236857	s4	2	0.750268	0.0124688	0.39233
hTERT-184_4:123236857	s6	2	0.288312	0.00874449	0.175345
hTERT-184_4:123236857	s7	2	0.0986385	0.00630297	0.0438648
hTERT-184_4:70172516	s19	2	0.0947776	0.00466495	0.0497573
hTERT-184_4:70172516	s18	2	0.293006	0.00824864	0.164189
hTERT-184_4:70172516	s13	2	0.992721	0.00843396	0.47101
hTERT-184_4:70172516	s2	2	0.00446313	0.00198818	0
hTERT-184_4:70172516	s1	2	0.9937	0.0059329	0.455285
hTERT-184_4:70172516	s17	2	0.473122	0.0107514	0.251895
hTERT-184_4:70172516	s16	2	0.776871	0.010055	0.385057
hTERT-184_4:70172516	s15	2	0.891123	0.0117703	0.439413
hTERT-184_4:70172516	s14	2	0.00192739	0.000633953	0.00120846
hTERT-184_4:70172516	s3	2	0.878894	0.0120628	0.404212
hTERT-184_4:70172516	s5	2	0.497107	0.0106061	0.246659
hTERT-184_4:70172516	s4	2	0.750268	0.0124688	0.34901
hTERT-184_4:70172516	s6	2	0.288312	0.00874449	0.120095
hTERT-184_4:70172516	s7	2	0.0986385	0.00630297	0.0645161
hTERT-184_5:140903792	s19	2	0.0947776	0.00466495	0.047492
hTERT-184_5:140903792	s18	2	0.293006	0.00824864	0.146726
hTERT-184_5:140903792	s13	2	0.992721	0.00843396	0.497497
hTERT-184_5:140903792	s2	2	0.00446313	0.00198818	0.00134228
hTERT-184_5:140903792	s1	2	0.9937	0.0059329	0.424
hTERT-184_5:140903792	s17	2	0.473122	0.0107514	0.254041
hTERT-184_5:140903792	s16	2	0.776871	0.010055	0.366892
hTERT-184_5:140903792	s15	2	0.891123	0.0117703	0.441359
hTERT-184_5:140903792	s14	2	0.00192739	0.000633953	0.000876937
hTERT-184_5:140903792	s3	2	0.878894	0.0120628	0.428173
hTERT-184_5:140903792	s5	2	0.497107	0.0106061	0.207772
hTERT-184_5:140903792	s4	2	0.750268	0.0124688	0.30828
hTERT-184_5:140903792	s6	2	0.288312	0.00874449	0.0921582
hTERT-184_5:140903792	s7	2	0.0986385	0.00630297	0.0547368
hTERT-184_5:71609959	s19	2	0.094782	0.00472475	0.035503
hTERT-184_5:71609959	s18	2	0.293	0.00823781	0.179443
hTERT-184_5:71609959	s13	2	0.992735	0.0079322	0.484043
hTERT-184_5:71609959	s2	2	0.0044623	0.00195728	0
hTERT-184_5:71609959	s1	2	0.993699	0.00593441	0.475138
hTERT-184_5:71609959	s17	2	0.473126	0.0107001	0.229323
hTERT-184_5:71609959	s16	2	0.776873	0.0100639	0.400171
hTERT-184_5:71609959	s15	2	0.891109	0.0120734	0.405405
hTERT-184_5:71609959	s14	2	0.00192895	0.000681542	0.0148148
hTERT-184_5:71609959	s3	2	0.878894	0.0120632	0.463018
hTERT-184_5:71609959	s5	2	0.4971	0.0106804	0.303167
hTERT-184_5:71609959	s4	2	0.750251	0.0126234	0.353846
hTERT-184_5:71609959	s6	2	0.288314	0.00872032	0.173021
hTERT-184_5:71609959	s7	2	0.0986455	0.00637476	0
hTERT-184_6:158502527	s19	2	0.0947776	0.00466495	0.0426909
hTERT-184_6:158502527	s18	2	0.293006	0.00824864	0.130595
hTERT-184_6:158502527	s13	2	0.992721	0.00843396	0.490173
hTERT-184_6:158502527	s2	2	0.00446313	0.00198818	0.00251636
hTERT-184_6:158502527	s1	2	0.9937	0.0059329	0.516966
hTERT-184_6:158502527	s17	2	0.473122	0.0107514	0.235017
hTERT-184_6:158502527	s16	2	0.776871	0.010055	0.373541
hTERT-184_6:158502527	s15	2	0.891123	0.0117703	0.4463
hTERT-184_6:158502527	s14	2	0.00192739	0.000633953	0.000765697
hTERT-184_6:158502527	s3	2	0.878894	0.0120628	0.436475
hTERT-184_6:158502527	s5	2	0.497107	0.0106061	0.267145
hTERT-184_6:158502527	s4	2	0.750268	0.0124688	0.408714
hTERT-184_6:158502527	s6	2	0.288312	0.00874449	0.142238
hTERT-184_6:158502527	s7	2	0.0986385	0.00630297	0.0426022
hTERT-184_6:158658857	s19	2	0.0947776	0.00466495	0.052521
hTERT-184_6:158658857	s18	2	0.293006	0.00824864	0.18006
hTERT-184_6:158658857	s13	2	0.992721	0.00843396	0.478569
hTERT-184_6:158658857	s2	2	0.00446313	0.00198818	0.0021966
hTERT-184_6:158658857	s1	2	0.9937	0.0059329	0.527466
hTERT-184_6:158658857	s17	2	0.473122	0.0107514	0.202157
hTERT-184_6:158658857	s16	2	0.776871	0.010055	0.37825
hTERT-184_6:158658857	s15	2	0.891123	0.0117703	0.40829
hTERT-184_6:158658857	s14	2	0.00192739	0.000633953	0
hTERT-184_6:158658857	s3	2	0.878894	0.0120628	0.374523
hTERT-184_6:158658857	s5	2	0.497107	0.0106061	0.238199
hTERT-184_6:158658857	s4	2	0.750268	0.0124688	0.466624
hTERT-184_6:158658857	s6	2	0.288312	0.00874449	0.154176
hTERT-184_6:158658857	s7	2	0.0986385	0.00630297	0.0224719
hTERT-184_6:32268501	s19	2	0.0947776	0.00466495	0.0405269
hTERT-184_6:32268501	s18	2	0.293006	0.00824864	0.140682
hTERT-184_6:32268501	s13	2	0.992721	0.00843396	0.477015
hTERT-184_6:32268501	s2	2	0.00446313	0.00198818	0.00123052
hTERT-184_6:32268501	s1	2	0.9937	0.0059329	0.475
hTERT-184_6:32268501	s17	2	0.473122	0.0107514	0.241088
hTERT-184_6:32268501	s16	2	0.776871	0.010055	0.37452
hTERT-184_6:32268501	s15	2	0.891123	0.0117703	0.459056
hTERT-184_6:32268501	s14	2	0.00192739	0.000633953	9.46611e-05
hTERT-184_6:32268501	s3	2	0.878894	0.0120628	0.438747
hTERT-184_6:32268501	s5	2	0.497107	0.0106061	0.222101
hTERT-184_6:32268501	s4	2	0.750268	0.0124688	0.371864
hTERT-184_6:32268501	s6	2	0.288312	0.00874449	0.119455
hTERT-184_6:32268501	s7	2	0.0986385	0.00630297	0.0393196
hTERT-184_6:7301834	s19	2	0.0947776	0.00466495	0.0471969
hTERT-184_6:7301834	s18	2	0.293006	0.00824864	0.177334
hTERT-184_6:7301834	s13	2	0.992721	0.00843396	0.547963
hTERT-184_6:7301834	s2	2	0.00446313	0.00198818	0
hTERT-184_6:7301834	s1	2	0.9937	0.0059329	0.553571
hTERT-184_6:7301834	s17	2	0.473122	0.0107514	0.256393
hTERT-184_6:7301834	s16	2	0.776871	0.010055	0.376042
hTERT-184_6:7301834	s15	2	0.891123	0.0117703	0.474217
hTERT-184_6:7301834	s14	2	0.00192739	0.000633953	0
hTERT-184_6:7301834	s3	2	0.878894	0.0120628	0.45812
hTERT-184_6:7301834	s5	2	0.497107	0.0106061	0.260642
hTERT-184_6:7301834	s4	2	0.750268	0.0124688	0.333333
hTERT-184_6:7301834	s6	2	0.288312	0.00874449	0.165783
hTERT-184_6:7301834	s7	2	0.0986385	0.00630297	0.0526316
hTERT-184_7:10491642	s19	7	0.0178711	0.0106774	0.00477723
hTERT-184_7:10491642	s18	7	0.0302767	0.0161597	0.0102815
hTERT-184_7:10491642	s13	7	0.124294	0.0347771	0.0579443
hTERT-184_7:10491642	s2	7	0.00608817	0.00604618	0.000257433
hTERT-184_7:10491642	s1	7	0.228413	0.0458002	0.111666
hTERT-184_7:10491642	s17	7	0.0550209	0.0225012	0.0231258
hTERT-184_7:10491642	s16	7	0.0716667	0.0259686	0.0324786
hTERT-184_7:10491642	s15	7	0.113329	0.0334797	0.0528721
hTERT-184_7:10491642	s14	7	0.00315032	0.00750151	0
hTERT-184_7:10491642	s3	7	0.144653	0.0380712	0.0689113
hTERT-184_7:10491642	s5	7	0.0577688	0.0230659	0.0242098
hTERT-184_7:10491642	s4	7	0.14887	0.0386307	0.0697063
hTERT-184_7:10491642	s6	7	0.0450481	0.0192868	0.0183465
hTERT-184_7:10491642	s7	7	0.0161807	0.0119517	0.00400331
hTERT-184_7:6370144	s19	2	0.0947776	0.00466495	0.0475045
hTERT-184_7:6370144	s18	2	0.293006	0.00824864	0.116089
hTERT-184_7:6370144	s13	2	0.992721	0.00843396	0.49073
hTERT-184_7:6370144	s2	2	0.00446313	0.00198818	0.00294291
hTERT-184_7:6370144	s1	2	0.9937	0.0059329	0.506773
hTERT-184_7:6370144	s17	2	0.473122	0.0107514	0.26318
hTERT-184_7:6370144	s16	2	0.776871	0.010055	0.385732
hTERT-184_7:6370144	s15	2	0.891123	0.0117703	0.432942
hTERT-184_7:6370144	s14	2	0.00192739	0.000633953	0.000525901
hTERT-184_7:6370144	s3	2	0.878894	0.0120628	0.416127
hTERT-184_7:6370144	s5	2	0.497107	0.0106061	0.242389
hTERT-184_7:6370144	s4	2	0.750268	0.0124688	0.351942
hTERT-184_7:6370144	s6	2	0.288312	0.00874449	0.143402
hTERT-184_7:6370144	s7	2	0.0986385	0.00630297	0.0646552
hTERT-184_8:105361354	s19	2	0.0947776	0.00466495	0.0446318
hTERT-184_8:105361354	s18	2	0.293006	0.00824864	0.101304
hTERT-184_8:105361354	s13	2	0.992721	0.00843396	0.493664
hTERT-184_8:105361354	s2	2	0.00446313	0.00198818	0.00339147
hTERT-184_8:105361354	s1	2	0.9937	0.0059329	0.49357
hTERT-184_8:105361354	s17	2	0.473122	0.0107514	0.208322
hTERT-184_8:105361354	s16	2	0.776871	0.010055	0.376292
hTERT-184_8:105361354	s15	2	0.891123	0.0117703	0.448718
hTERT-184_8:105361354	s14	2	0.00192739	0.000633953	0
hTERT-184_8:105361354	s3	2	0.878894	0.0120628	0.399926
hTERT-184_8:105361354	s5	2	0.497107	0.0106061	0.226708
hTERT-184_8:105361354	s4	2	0.750268	0.0124688	0.314791
hTERT-184_8:105361354	s6	2	0.288312	0.00874449	0.129349
hTERT-184_8:105361354	s7	2	0.0986385	0.00630297	0
hTERT-184_8:131138344	s19	2	0.0947776	0.00466495	0.0206186
hTERT-184_8:131138344	s18	2	0.293006	0.00824864	0.118056
hTERT-184_8:131138344	s13	2	0.992721	0.00843396	0.505208
hTERT-184_8:131138344	s2	2	0.00446313	0.00198818	0
hTERT-184_8:131138344	s1	2	0.9937	0.0059329	0.434555
hTERT-184_8:131138344	s17	2	0.473122	0.0107514	0.177936
hTERT-184_8:131138344	s16	2	0.776871	0.010055	0.363273
hTERT-184_8:131138344	s15	2	0.891123	0.0117703	0.468514
hTERT-184_8:131138344	s14	2	0.00192739	0.000633953	0
hTERT-184_8:131138344	s3	2	0.878894	0.0120628	0.421965
hTERT-184_8:131138344	s5	2	0.497107	0.0106061	0.24
hTERT-184_8:131138344	s4	2	0.750268	0.0124688	0.405172
hTERT-184_8:131138344	s6	2	0.288312	0.00874449	0.151261
hTERT-184_8:131138344	s7	2	0.0986385	0.00630297	0
hTERT-184_9:117458475	s19	2	0.0947776	0.00466495	0.0396091
hTERT-184_9:117458475	s18	2	0.293006	0.00824864	0.142857
hTERT-184_9:117458475	s13	2	0.992721	0.00843396	0.537102
hTERT-184_9:117458475	s2	2	0.00446313	0.00198818	0.00132538
hTERT-184_9:117458475	s1	2	0.9937	0.0059329	0.478356
hTERT-184_9:117458475	s17	2	0.473122	0.0107514	0.216757
hTERT-184_9:117458475	s16	2	0.776871	0.010055	0.36
hTERT-184_9:117458475	s15	2	0.891123	0.0117703	0.450959
hTERT-184_9:117458475	s14	2	0.00192739	0.000633953	0.00173863
hTERT-184_9:117458475	s3	2	0.878894	0.0120628	0.460635
hTERT-184_9:117458475	s5	2	0.497107	0.0106061	0.221882
hTERT-184_9:117458475	s4	2	0.750268	0.0124688	0.35372
hTERT-184_9:117458475	s6	2	0.288312	0.00874449	0.144934
hTERT-184_9:117458475	s7	2	0.0986385	0.00630297	0.0386905
hTERT-184_9:126520068	s19	2	0.0947776	0.00466495	0.0545044
hTERT-184_9:126520068	s18	2	0.293006	0.00824864	0.145261
hTERT-184_9:126520068	s13	2	0.992721	0.00843396	0.503275
hTERT-184_9:126520068	s2	2	0.00446313	0.00198818	0.00160102
hTERT-184_9:126520068	s1	2	0.9937	0.0059329	0.500717
hTERT-184_9:126520068	s17	2	0.473122	0.0107514	0.240362
hTERT-184_9:126520068	s16	2	0.776871	0.010055	0.359397
hTERT-184_9:126520068	s15	2	0.891123	0.0117703	0.410873
hTERT-184_9:126520068	s14	2	0.00192739	0.000633953	0.00109314
hTERT-184_9:126520068	s3	2	0.878894	0.0120628	0.432638
hTERT-184_9:126520068	s5	2	0.497107	0.0106061	0.249615
hTERT-184_9:126520068	s4	2	0.750268	0.0124688	0.369598
hTERT-184_9:126520068	s6	2	0.288312	0.00874449	0.140499
hTERT-184_9:126520068	s7	2	0.0986385	0.00630297	0.0403969
hTERT-184_9:37490422	s19	2	0.0947776	0.00466495	0.0417056
hTERT-184_9:37490422	s18	2	0.293006	0.00824864	0.134722
hTERT-184_9:37490422	s13	2	0.992721	0.00843396	0.494163
hTERT-184_9:37490422	s2	2	0.00446313	0.00198818	0.00167926
hTERT-184_9:37490422	s1	2	0.9937	0.0059329	0.491681
hTERT-184_9:37490422	s17	2	0.473122	0.0107514	0.202163
hTERT-184_9:37490422	s16	2	0.776871	0.010055	0.367524
hTERT-184_9:37490422	s15	2	0.891123	0.0117703	0.414279
hTERT-184_9:37490422	s14	2	0.00192739	0.000633953	0
hTERT-184_9:37490422	s3	2	0.878894	0.0120628	0.434557
hTERT-184_9:37490422	s5	2	0.497107	0.0106061	0.24392
hTERT-184_9:37490422	s4	2	0.750268	0.0124688	0.4
hTERT-184_9:37490422	s6	2	0.288312	0.00874449	0.120415
hTERT-184_9:37490422	s7	2	0.0986385	0.00630297	0.0483871
hTERT-184_X:10062163	s19	2	0.0947776	0.00466495	0.0697442
hTERT-184_X:10062163	s18	2	0.293006	0.00824864	0.195442
hTERT-184_X:10062163	s13	2	0.992721	0.00843396	0.46022
hTERT-184_X:10062163	s2	2	0.00446313	0.00198818	0.00131471
hTERT-184_X:10062163	s1	2	0.9937	0.0059329	0.445397
hTERT-184_X:10062163	s17	2	0.473122	0.0107514	0.289523
hTERT-184_X:10062163	s16	2	0.776871	0.010055	0.408907
hTERT-184_X:10062163	s15	2	0.891123	0.0117703	0.433338
hTERT-184_X:10062163	s14	2	0.00192739	0.000633953	0.000351247
hTERT-184_X:10062163	s3	2	0.878894	0.0120628	0.438091
hTERT-184_X:10062163	s5	2	0.497107	0.0106061	0.33076
hTERT-184_X:10062163	s4	2	0.750268	0.0124688	0.406722
hTERT-184_X:10062163	s6	2	0.288312	0.00874449	0.21144
hTERT-184_X:10062163	s7	2	0.0986385	0.00630297	0.0822802
hTERT-184_X:135730555	s19	2	0.0947776	0.00466495	0.0868942
hTERT-184_X:135730555	s18	2	0.293006	0.00824864	0.30366
hTERT-184_X:135730555	s13	2	0.992721	0.00843396	0.563337
hTERT-184_X:135730555	s2	2	0.00446313	0.00198818	0.00293686
hTERT-184_X:135730555	s1	2	0.9937	0.0059329	0.542141
hTERT-184_X:135730555	s17	2	0.473122	0.0107514	0.322324
hTERT-184_X:135730555	s16	2	0.776871	0.010055	0.480216
hTERT-184_X:135730555	s15	2	0.891123	0.0117703	0.56406
hTERT-184_X:135730555	s14	2	0.00192739	0.000633953	0
hTERT-184_X:135730555	s3	2	0.878894	0.0120628	0.516286
hTERT-184_X:135730555	s5	2	0.497107	0.0106061	0.35494
hTERT-184_X:135730555	s4	2	0.750268	0.0124688	0.426788
hTERT-184_X:135730555	s6	2	0.288312	0.00874449	0.213164
hTERT-184_X:135730555	s7	2	0.0986385	0.00630297	0.0869733
