# Supplementary material for: Engineered in-vitro cell line mixtures and robust evaluation of computational methods for clonal decomposition and longitudinal dynamics in cancer
Source: Sci Rep. 2017 Oct 18;7:13467. doi: 10.1038/s41598-017-13338-8 (PMC5647443; doi:10.1038/s41598-017-13338-8)
Supplement: Supplementary file 5 — Supplementary Table S3 [file 41598_2017_13338_MOESM5_ESM.xls]

## Sheet: S3.csv
number of clones	3	4	5
BIC score	182006	139597	113294
improvement for going from C to C+1 clones		0.233008	0.188418
