# Supplementary material for: Engineered in-vitro cell line mixtures and robust evaluation of computational methods for clonal decomposition and longitudinal dynamics in cancer
Source: Sci Rep. 2017 Oct 18;7:13467. doi: 10.1038/s41598-017-13338-8 (PMC5647443; doi:10.1038/s41598-017-13338-8)
Supplement: Supplementary file 6 — Supplementary Table S4 [file 41598_2017_13338_MOESM6_ESM.xlsx]

## Sheet: Sheet1
Cluster ID	184-hTERT-L2	HCT116	Shared
1	0	0	19
2	0	44	0
3	36	0	1
4	0	3	0
NA	6	1	18
