# Supplementary material for: Engineered in-vitro cell line mixtures and robust evaluation of computational methods for clonal decomposition and longitudinal dynamics in cancer
Source: Sci Rep. 2017 Oct 18;7:13467. doi: 10.1038/s41598-017-13338-8 (PMC5647443; doi:10.1038/s41598-017-13338-8)
Supplement: Supplementary file 7 — Supplementary Table S5 [file 41598_2017_13338_MOESM7_ESM.xls]

## Sheet: snv_summary_PhyloWGS.tsv
snv	sample_id	cluster_id	prevalence
Shared_1:8404093	s1	1	0.977449
Shared_1:8404093	s2	1	0.989924
Shared_1:8404093	s3	1	0.977012
Shared_1:8404093	s4	1	0.989972
Shared_1:8404093	s5	1	0.973334
Shared_1:8404093	s6	1	0.994338
Shared_1:8404093	s7	1	0.990163
Shared_1:8404093	s13	1	0.976023
Shared_1:8404093	s14	1	0.993856
Shared_1:8404093	s15	1	0.971024
Shared_1:8404093	s16	1	0.976007
Shared_1:8404093	s17	1	0.980192
Shared_1:8404093	s18	1	0.986619
Shared_1:8404093	s19	1	0.993586
Shared_11:104972190	s1	1	0.977449
Shared_11:104972190	s2	1	0.989924
Shared_11:104972190	s3	1	0.977012
Shared_11:104972190	s4	1	0.989972
Shared_11:104972190	s5	1	0.973334
Shared_11:104972190	s6	1	0.994338
Shared_11:104972190	s7	1	0.990163
Shared_11:104972190	s13	1	0.976023
Shared_11:104972190	s14	1	0.993856
Shared_11:104972190	s15	1	0.971024
Shared_11:104972190	s16	1	0.976007
Shared_11:104972190	s17	1	0.980192
Shared_11:104972190	s18	1	0.986619
Shared_11:104972190	s19	1	0.993586
Shared_14:57052511	s1	1	0.977449
Shared_14:57052511	s2	1	0.989924
Shared_14:57052511	s3	1	0.977012
Shared_14:57052511	s4	1	0.989972
Shared_14:57052511	s5	1	0.973334
Shared_14:57052511	s6	1	0.994338
Shared_14:57052511	s7	1	0.990163
Shared_14:57052511	s13	1	0.976023
Shared_14:57052511	s14	1	0.993856
Shared_14:57052511	s15	1	0.971024
Shared_14:57052511	s16	1	0.976007
Shared_14:57052511	s17	1	0.980192
Shared_14:57052511	s18	1	0.986619
Shared_14:57052511	s19	1	0.993586
Shared_9:114841154	s1	1	0.977449
Shared_9:114841154	s2	1	0.989924
Shared_9:114841154	s3	1	0.977012
Shared_9:114841154	s4	1	0.989972
Shared_9:114841154	s5	1	0.973334
Shared_9:114841154	s6	1	0.994338
Shared_9:114841154	s7	1	0.990163
Shared_9:114841154	s13	1	0.976023
Shared_9:114841154	s14	1	0.993856
Shared_9:114841154	s15	1	0.971024
Shared_9:114841154	s16	1	0.976007
Shared_9:114841154	s17	1	0.980192
Shared_9:114841154	s18	1	0.986619
Shared_9:114841154	s19	1	0.993586
Shared_17:12905743	s1	1	0.977449
Shared_17:12905743	s2	1	0.989924
Shared_17:12905743	s3	1	0.977012
Shared_17:12905743	s4	1	0.989972
Shared_17:12905743	s5	1	0.973334
Shared_17:12905743	s6	1	0.994338
Shared_17:12905743	s7	1	0.990163
Shared_17:12905743	s13	1	0.976023
Shared_17:12905743	s14	1	0.993856
Shared_17:12905743	s15	1	0.971024
Shared_17:12905743	s16	1	0.976007
Shared_17:12905743	s17	1	0.980192
Shared_17:12905743	s18	1	0.986619
Shared_17:12905743	s19	1	0.993586
Shared_19:19446936	s1	1	0.977449
Shared_19:19446936	s2	1	0.989924
Shared_19:19446936	s3	1	0.977012
Shared_19:19446936	s4	1	0.989972
Shared_19:19446936	s5	1	0.973334
Shared_19:19446936	s6	1	0.994338
Shared_19:19446936	s7	1	0.990163
Shared_19:19446936	s13	1	0.976023
Shared_19:19446936	s14	1	0.993856
Shared_19:19446936	s15	1	0.971024
Shared_19:19446936	s16	1	0.976007
Shared_19:19446936	s17	1	0.980192
Shared_19:19446936	s18	1	0.986619
Shared_19:19446936	s19	1	0.993586
Shared_11:31454975	s1	1	0.977449
Shared_11:31454975	s2	1	0.989924
Shared_11:31454975	s3	1	0.977012
Shared_11:31454975	s4	1	0.989972
Shared_11:31454975	s5	1	0.973334
Shared_11:31454975	s6	1	0.994338
Shared_11:31454975	s7	1	0.990163
Shared_11:31454975	s13	1	0.976023
Shared_11:31454975	s14	1	0.993856
Shared_11:31454975	s15	1	0.971024
Shared_11:31454975	s16	1	0.976007
Shared_11:31454975	s17	1	0.980192
Shared_11:31454975	s18	1	0.986619
Shared_11:31454975	s19	1	0.993586
Shared_17:64025068	s1	1	0.977449
Shared_17:64025068	s2	1	0.989924
Shared_17:64025068	s3	1	0.977012
Shared_17:64025068	s4	1	0.989972
Shared_17:64025068	s5	1	0.973334
Shared_17:64025068	s6	1	0.994338
Shared_17:64025068	s7	1	0.990163
Shared_17:64025068	s13	1	0.976023
Shared_17:64025068	s14	1	0.993856
Shared_17:64025068	s15	1	0.971024
Shared_17:64025068	s16	1	0.976007
Shared_17:64025068	s17	1	0.980192
Shared_17:64025068	s18	1	0.986619
Shared_17:64025068	s19	1	0.993586
Shared_8:134050678	s1	1	0.977449
Shared_8:134050678	s2	1	0.989924
Shared_8:134050678	s3	1	0.977012
Shared_8:134050678	s4	1	0.989972
Shared_8:134050678	s5	1	0.973334
Shared_8:134050678	s6	1	0.994338
Shared_8:134050678	s7	1	0.990163
Shared_8:134050678	s13	1	0.976023
Shared_8:134050678	s14	1	0.993856
Shared_8:134050678	s15	1	0.971024
Shared_8:134050678	s16	1	0.976007
Shared_8:134050678	s17	1	0.980192
Shared_8:134050678	s18	1	0.986619
Shared_8:134050678	s19	1	0.993586
Shared_22:23501286	s1	1	0.977449
Shared_22:23501286	s2	1	0.989924
Shared_22:23501286	s3	1	0.977012
Shared_22:23501286	s4	1	0.989972
Shared_22:23501286	s5	1	0.973334
Shared_22:23501286	s6	1	0.994338
Shared_22:23501286	s7	1	0.990163
Shared_22:23501286	s13	1	0.976023
Shared_22:23501286	s14	1	0.993856
Shared_22:23501286	s15	1	0.971024
Shared_22:23501286	s16	1	0.976007
Shared_22:23501286	s17	1	0.980192
Shared_22:23501286	s18	1	0.986619
Shared_22:23501286	s19	1	0.993586
Shared_1:40879952	s1	1	0.977449
Shared_1:40879952	s2	1	0.989924
Shared_1:40879952	s3	1	0.977012
Shared_1:40879952	s4	1	0.989972
Shared_1:40879952	s5	1	0.973334
Shared_1:40879952	s6	1	0.994338
Shared_1:40879952	s7	1	0.990163
Shared_1:40879952	s13	1	0.976023
Shared_1:40879952	s14	1	0.993856
Shared_1:40879952	s15	1	0.971024
Shared_1:40879952	s16	1	0.976007
Shared_1:40879952	s17	1	0.980192
Shared_1:40879952	s18	1	0.986619
Shared_1:40879952	s19	1	0.993586
Shared_19:5273571	s1	1	0.977449
Shared_19:5273571	s2	1	0.989924
Shared_19:5273571	s3	1	0.977012
Shared_19:5273571	s4	1	0.989972
Shared_19:5273571	s5	1	0.973334
Shared_19:5273571	s6	1	0.994338
Shared_19:5273571	s7	1	0.990163
Shared_19:5273571	s13	1	0.976023
Shared_19:5273571	s14	1	0.993856
Shared_19:5273571	s15	1	0.971024
Shared_19:5273571	s16	1	0.976007
Shared_19:5273571	s17	1	0.980192
Shared_19:5273571	s18	1	0.986619
Shared_19:5273571	s19	1	0.993586
Shared_4:141847279	s1	1	0.977449
Shared_4:141847279	s2	1	0.989924
Shared_4:141847279	s3	1	0.977012
Shared_4:141847279	s4	1	0.989972
Shared_4:141847279	s5	1	0.973334
Shared_4:141847279	s6	1	0.994338
Shared_4:141847279	s7	1	0.990163
Shared_4:141847279	s13	1	0.976023
Shared_4:141847279	s14	1	0.993856
Shared_4:141847279	s15	1	0.971024
Shared_4:141847279	s16	1	0.976007
Shared_4:141847279	s17	1	0.980192
Shared_4:141847279	s18	1	0.986619
Shared_4:141847279	s19	1	0.993586
Shared_6:33235755	s1	1	0.977449
Shared_6:33235755	s2	1	0.989924
Shared_6:33235755	s3	1	0.977012
Shared_6:33235755	s4	1	0.989972
Shared_6:33235755	s5	1	0.973334
Shared_6:33235755	s6	1	0.994338
Shared_6:33235755	s7	1	0.990163
Shared_6:33235755	s13	1	0.976023
Shared_6:33235755	s14	1	0.993856
Shared_6:33235755	s15	1	0.971024
Shared_6:33235755	s16	1	0.976007
Shared_6:33235755	s17	1	0.980192
Shared_6:33235755	s18	1	0.986619
Shared_6:33235755	s19	1	0.993586
Shared_4:149358014	s1	1	0.977449
Shared_4:149358014	s2	1	0.989924
Shared_4:149358014	s3	1	0.977012
Shared_4:149358014	s4	1	0.989972
Shared_4:149358014	s5	1	0.973334
Shared_4:149358014	s6	1	0.994338
Shared_4:149358014	s7	1	0.990163
Shared_4:149358014	s13	1	0.976023
Shared_4:149358014	s14	1	0.993856
Shared_4:149358014	s15	1	0.971024
Shared_4:149358014	s16	1	0.976007
Shared_4:149358014	s17	1	0.980192
Shared_4:149358014	s18	1	0.986619
Shared_4:149358014	s19	1	0.993586
Shared_12:62104219	s1	1	0.977449
Shared_12:62104219	s2	1	0.989924
Shared_12:62104219	s3	1	0.977012
Shared_12:62104219	s4	1	0.989972
Shared_12:62104219	s5	1	0.973334
Shared_12:62104219	s6	1	0.994338
Shared_12:62104219	s7	1	0.990163
Shared_12:62104219	s13	1	0.976023
Shared_12:62104219	s14	1	0.993856
Shared_12:62104219	s15	1	0.971024
Shared_12:62104219	s16	1	0.976007
Shared_12:62104219	s17	1	0.980192
Shared_12:62104219	s18	1	0.986619
Shared_12:62104219	s19	1	0.993586
Shared_6:36353472	s1	1	0.977449
Shared_6:36353472	s2	1	0.989924
Shared_6:36353472	s3	1	0.977012
Shared_6:36353472	s4	1	0.989972
Shared_6:36353472	s5	1	0.973334
Shared_6:36353472	s6	1	0.994338
Shared_6:36353472	s7	1	0.990163
Shared_6:36353472	s13	1	0.976023
Shared_6:36353472	s14	1	0.993856
Shared_6:36353472	s15	1	0.971024
Shared_6:36353472	s16	1	0.976007
Shared_6:36353472	s17	1	0.980192
Shared_6:36353472	s18	1	0.986619
Shared_6:36353472	s19	1	0.993586
Shared_1:47583415	s1	1	0.977449
Shared_1:47583415	s2	1	0.989924
Shared_1:47583415	s3	1	0.977012
Shared_1:47583415	s4	1	0.989972
Shared_1:47583415	s5	1	0.973334
Shared_1:47583415	s6	1	0.994338
Shared_1:47583415	s7	1	0.990163
Shared_1:47583415	s13	1	0.976023
Shared_1:47583415	s14	1	0.993856
Shared_1:47583415	s15	1	0.971024
Shared_1:47583415	s16	1	0.976007
Shared_1:47583415	s17	1	0.980192
Shared_1:47583415	s18	1	0.986619
Shared_1:47583415	s19	1	0.993586
Shared_12:5603632	s1	1	0.977449
Shared_12:5603632	s2	1	0.989924
Shared_12:5603632	s3	1	0.977012
Shared_12:5603632	s4	1	0.989972
Shared_12:5603632	s5	1	0.973334
Shared_12:5603632	s6	1	0.994338
Shared_12:5603632	s7	1	0.990163
Shared_12:5603632	s13	1	0.976023
Shared_12:5603632	s14	1	0.993856
Shared_12:5603632	s15	1	0.971024
Shared_12:5603632	s16	1	0.976007
Shared_12:5603632	s17	1	0.980192
Shared_12:5603632	s18	1	0.986619
Shared_12:5603632	s19	1	0.993586
Shared_16:24834581	s1	1	0.977449
Shared_16:24834581	s2	1	0.989924
Shared_16:24834581	s3	1	0.977012
Shared_16:24834581	s4	1	0.989972
Shared_16:24834581	s5	1	0.973334
Shared_16:24834581	s6	1	0.994338
Shared_16:24834581	s7	1	0.990163
Shared_16:24834581	s13	1	0.976023
Shared_16:24834581	s14	1	0.993856
Shared_16:24834581	s15	1	0.971024
Shared_16:24834581	s16	1	0.976007
Shared_16:24834581	s17	1	0.980192
Shared_16:24834581	s18	1	0.986619
Shared_16:24834581	s19	1	0.993586
Shared_11:130781475	s1	1	0.977449
Shared_11:130781475	s2	1	0.989924
Shared_11:130781475	s3	1	0.977012
Shared_11:130781475	s4	1	0.989972
Shared_11:130781475	s5	1	0.973334
Shared_11:130781475	s6	1	0.994338
Shared_11:130781475	s7	1	0.990163
Shared_11:130781475	s13	1	0.976023
Shared_11:130781475	s14	1	0.993856
Shared_11:130781475	s15	1	0.971024
Shared_11:130781475	s16	1	0.976007
Shared_11:130781475	s17	1	0.980192
Shared_11:130781475	s18	1	0.986619
Shared_11:130781475	s19	1	0.993586
Shared_1:47496983	s1	1	0.977449
Shared_1:47496983	s2	1	0.989924
Shared_1:47496983	s3	1	0.977012
Shared_1:47496983	s4	1	0.989972
Shared_1:47496983	s5	1	0.973334
Shared_1:47496983	s6	1	0.994338
Shared_1:47496983	s7	1	0.990163
Shared_1:47496983	s13	1	0.976023
Shared_1:47496983	s14	1	0.993856
Shared_1:47496983	s15	1	0.971024
Shared_1:47496983	s16	1	0.976007
Shared_1:47496983	s17	1	0.980192
Shared_1:47496983	s18	1	0.986619
Shared_1:47496983	s19	1	0.993586
Shared_6:32188383	s1	1	0.977449
Shared_6:32188383	s2	1	0.989924
Shared_6:32188383	s3	1	0.977012
Shared_6:32188383	s4	1	0.989972
Shared_6:32188383	s5	1	0.973334
Shared_6:32188383	s6	1	0.994338
Shared_6:32188383	s7	1	0.990163
Shared_6:32188383	s13	1	0.976023
Shared_6:32188383	s14	1	0.993856
Shared_6:32188383	s15	1	0.971024
Shared_6:32188383	s16	1	0.976007
Shared_6:32188383	s17	1	0.980192
Shared_6:32188383	s18	1	0.986619
Shared_6:32188383	s19	1	0.993586
Shared_17:39436909	s1	1	0.977449
Shared_17:39436909	s2	1	0.989924
Shared_17:39436909	s3	1	0.977012
Shared_17:39436909	s4	1	0.989972
Shared_17:39436909	s5	1	0.973334
Shared_17:39436909	s6	1	0.994338
Shared_17:39436909	s7	1	0.990163
Shared_17:39436909	s13	1	0.976023
Shared_17:39436909	s14	1	0.993856
Shared_17:39436909	s15	1	0.971024
Shared_17:39436909	s16	1	0.976007
Shared_17:39436909	s17	1	0.980192
Shared_17:39436909	s18	1	0.986619
Shared_17:39436909	s19	1	0.993586
Shared_19:41383217	s1	1	0.977449
Shared_19:41383217	s2	1	0.989924
Shared_19:41383217	s3	1	0.977012
Shared_19:41383217	s4	1	0.989972
Shared_19:41383217	s5	1	0.973334
Shared_19:41383217	s6	1	0.994338
Shared_19:41383217	s7	1	0.990163
Shared_19:41383217	s13	1	0.976023
Shared_19:41383217	s14	1	0.993856
Shared_19:41383217	s15	1	0.971024
Shared_19:41383217	s16	1	0.976007
Shared_19:41383217	s17	1	0.980192
Shared_19:41383217	s18	1	0.986619
Shared_19:41383217	s19	1	0.993586
Shared_1:68603432	s1	1	0.977449
Shared_1:68603432	s2	1	0.989924
Shared_1:68603432	s3	1	0.977012
Shared_1:68603432	s4	1	0.989972
Shared_1:68603432	s5	1	0.973334
Shared_1:68603432	s6	1	0.994338
Shared_1:68603432	s7	1	0.990163
Shared_1:68603432	s13	1	0.976023
Shared_1:68603432	s14	1	0.993856
Shared_1:68603432	s15	1	0.971024
Shared_1:68603432	s16	1	0.976007
Shared_1:68603432	s17	1	0.980192
Shared_1:68603432	s18	1	0.986619
Shared_1:68603432	s19	1	0.993586
Shared_3:138188485	s1	1	0.977449
Shared_3:138188485	s2	1	0.989924
Shared_3:138188485	s3	1	0.977012
Shared_3:138188485	s4	1	0.989972
Shared_3:138188485	s5	1	0.973334
Shared_3:138188485	s6	1	0.994338
Shared_3:138188485	s7	1	0.990163
Shared_3:138188485	s13	1	0.976023
Shared_3:138188485	s14	1	0.993856
Shared_3:138188485	s15	1	0.971024
Shared_3:138188485	s16	1	0.976007
Shared_3:138188485	s17	1	0.980192
Shared_3:138188485	s18	1	0.986619
Shared_3:138188485	s19	1	0.993586
Shared_10:3178881	s1	1	0.977449
Shared_10:3178881	s2	1	0.989924
Shared_10:3178881	s3	1	0.977012
Shared_10:3178881	s4	1	0.989972
Shared_10:3178881	s5	1	0.973334
Shared_10:3178881	s6	1	0.994338
Shared_10:3178881	s7	1	0.990163
Shared_10:3178881	s13	1	0.976023
Shared_10:3178881	s14	1	0.993856
Shared_10:3178881	s15	1	0.971024
Shared_10:3178881	s16	1	0.976007
Shared_10:3178881	s17	1	0.980192
Shared_10:3178881	s18	1	0.986619
Shared_10:3178881	s19	1	0.993586
Shared_2:36691951	s1	1	0.977449
Shared_2:36691951	s2	1	0.989924
Shared_2:36691951	s3	1	0.977012
Shared_2:36691951	s4	1	0.989972
Shared_2:36691951	s5	1	0.973334
Shared_2:36691951	s6	1	0.994338
Shared_2:36691951	s7	1	0.990163
Shared_2:36691951	s13	1	0.976023
Shared_2:36691951	s14	1	0.993856
Shared_2:36691951	s15	1	0.971024
Shared_2:36691951	s16	1	0.976007
Shared_2:36691951	s17	1	0.980192
Shared_2:36691951	s18	1	0.986619
Shared_2:36691951	s19	1	0.993586
Shared_6:127768950	s1	1	0.977449
Shared_6:127768950	s2	1	0.989924
Shared_6:127768950	s3	1	0.977012
Shared_6:127768950	s4	1	0.989972
Shared_6:127768950	s5	1	0.973334
Shared_6:127768950	s6	1	0.994338
Shared_6:127768950	s7	1	0.990163
Shared_6:127768950	s13	1	0.976023
Shared_6:127768950	s14	1	0.993856
Shared_6:127768950	s15	1	0.971024
Shared_6:127768950	s16	1	0.976007
Shared_6:127768950	s17	1	0.980192
Shared_6:127768950	s18	1	0.986619
Shared_6:127768950	s19	1	0.993586
Shared_1:52266120	s1	1	0.977449
Shared_1:52266120	s2	1	0.989924
Shared_1:52266120	s3	1	0.977012
Shared_1:52266120	s4	1	0.989972
Shared_1:52266120	s5	1	0.973334
Shared_1:52266120	s6	1	0.994338
Shared_1:52266120	s7	1	0.990163
Shared_1:52266120	s13	1	0.976023
Shared_1:52266120	s14	1	0.993856
Shared_1:52266120	s15	1	0.971024
Shared_1:52266120	s16	1	0.976007
Shared_1:52266120	s17	1	0.980192
Shared_1:52266120	s18	1	0.986619
Shared_1:52266120	s19	1	0.993586
Shared_11:112584001	s1	1	0.977449
Shared_11:112584001	s2	1	0.989924
Shared_11:112584001	s3	1	0.977012
Shared_11:112584001	s4	1	0.989972
Shared_11:112584001	s5	1	0.973334
Shared_11:112584001	s6	1	0.994338
Shared_11:112584001	s7	1	0.990163
Shared_11:112584001	s13	1	0.976023
Shared_11:112584001	s14	1	0.993856
Shared_11:112584001	s15	1	0.971024
Shared_11:112584001	s16	1	0.976007
Shared_11:112584001	s17	1	0.980192
Shared_11:112584001	s18	1	0.986619
Shared_11:112584001	s19	1	0.993586
Shared_17:12905574	s1	1	0.977449
Shared_17:12905574	s2	1	0.989924
Shared_17:12905574	s3	1	0.977012
Shared_17:12905574	s4	1	0.989972
Shared_17:12905574	s5	1	0.973334
Shared_17:12905574	s6	1	0.994338
Shared_17:12905574	s7	1	0.990163
Shared_17:12905574	s13	1	0.976023
Shared_17:12905574	s14	1	0.993856
Shared_17:12905574	s15	1	0.971024
Shared_17:12905574	s16	1	0.976007
Shared_17:12905574	s17	1	0.980192
Shared_17:12905574	s18	1	0.986619
Shared_17:12905574	s19	1	0.993586
Shared_13:110844721	s1	1	0.977449
Shared_13:110844721	s2	1	0.989924
Shared_13:110844721	s3	1	0.977012
Shared_13:110844721	s4	1	0.989972
Shared_13:110844721	s5	1	0.973334
Shared_13:110844721	s6	1	0.994338
Shared_13:110844721	s7	1	0.990163
Shared_13:110844721	s13	1	0.976023
Shared_13:110844721	s14	1	0.993856
Shared_13:110844721	s15	1	0.971024
Shared_13:110844721	s16	1	0.976007
Shared_13:110844721	s17	1	0.980192
Shared_13:110844721	s18	1	0.986619
Shared_13:110844721	s19	1	0.993586
Shared_17:26695832	s1	1	0.977449
Shared_17:26695832	s2	1	0.989924
Shared_17:26695832	s3	1	0.977012
Shared_17:26695832	s4	1	0.989972
Shared_17:26695832	s5	1	0.973334
Shared_17:26695832	s6	1	0.994338
Shared_17:26695832	s7	1	0.990163
Shared_17:26695832	s13	1	0.976023
Shared_17:26695832	s14	1	0.993856
Shared_17:26695832	s15	1	0.971024
Shared_17:26695832	s16	1	0.976007
Shared_17:26695832	s17	1	0.980192
Shared_17:26695832	s18	1	0.986619
Shared_17:26695832	s19	1	0.993586
Shared_12:25957056	s1	1	0.977449
Shared_12:25957056	s2	1	0.989924
Shared_12:25957056	s3	1	0.977012
Shared_12:25957056	s4	1	0.989972
Shared_12:25957056	s5	1	0.973334
Shared_12:25957056	s6	1	0.994338
Shared_12:25957056	s7	1	0.990163
Shared_12:25957056	s13	1	0.976023
Shared_12:25957056	s14	1	0.993856
Shared_12:25957056	s15	1	0.971024
Shared_12:25957056	s16	1	0.976007
Shared_12:25957056	s17	1	0.980192
Shared_12:25957056	s18	1	0.986619
Shared_12:25957056	s19	1	0.993586
Shared_17:21217547	s1	1	0.977449
Shared_17:21217547	s2	1	0.989924
Shared_17:21217547	s3	1	0.977012
Shared_17:21217547	s4	1	0.989972
Shared_17:21217547	s5	1	0.973334
Shared_17:21217547	s6	1	0.994338
Shared_17:21217547	s7	1	0.990163
Shared_17:21217547	s13	1	0.976023
Shared_17:21217547	s14	1	0.993856
Shared_17:21217547	s15	1	0.971024
Shared_17:21217547	s16	1	0.976007
Shared_17:21217547	s17	1	0.980192
Shared_17:21217547	s18	1	0.986619
Shared_17:21217547	s19	1	0.993586
Shared_8:95853708	s1	1	0.977449
Shared_8:95853708	s2	1	0.989924
Shared_8:95853708	s3	1	0.977012
Shared_8:95853708	s4	1	0.989972
Shared_8:95853708	s5	1	0.973334
Shared_8:95853708	s6	1	0.994338
Shared_8:95853708	s7	1	0.990163
Shared_8:95853708	s13	1	0.976023
Shared_8:95853708	s14	1	0.993856
Shared_8:95853708	s15	1	0.971024
Shared_8:95853708	s16	1	0.976007
Shared_8:95853708	s17	1	0.980192
Shared_8:95853708	s18	1	0.986619
Shared_8:95853708	s19	1	0.993586
HCT116_10:112724573	s1	3	0.0019578
HCT116_10:112724573	s2	3	0.634364
HCT116_10:112724573	s3	3	0.119647
HCT116_10:112724573	s4	3	0.201273
HCT116_10:112724573	s5	3	0.410153
HCT116_10:112724573	s6	3	0.534596
HCT116_10:112724573	s7	3	0.619342
HCT116_10:112724573	s13	3	0.000517882
HCT116_10:112724573	s14	3	0.66964
HCT116_10:112724573	s15	3	0.117512
HCT116_10:112724573	s16	3	0.224932
HCT116_10:112724573	s17	3	0.442703
HCT116_10:112724573	s18	3	0.584211
HCT116_10:112724573	s19	3	0.626304
HCT116_16:84215692	s1	3	0.0019578
HCT116_16:84215692	s2	3	0.634364
HCT116_16:84215692	s3	3	0.119647
HCT116_16:84215692	s4	3	0.201273
HCT116_16:84215692	s5	3	0.410153
HCT116_16:84215692	s6	3	0.534596
HCT116_16:84215692	s7	3	0.619342
HCT116_16:84215692	s13	3	0.000517882
HCT116_16:84215692	s14	3	0.66964
HCT116_16:84215692	s15	3	0.117512
HCT116_16:84215692	s16	3	0.224932
HCT116_16:84215692	s17	3	0.442703
HCT116_16:84215692	s18	3	0.584211
HCT116_16:84215692	s19	3	0.626304
HCT116_19:21713459	s1	2	0.00273503
HCT116_19:21713459	s2	2	0.97573
HCT116_19:21713459	s3	2	0.123925
HCT116_19:21713459	s4	2	0.256369
HCT116_19:21713459	s5	2	0.492412
HCT116_19:21713459	s6	2	0.701837
HCT116_19:21713459	s7	2	0.881275
HCT116_19:21713459	s13	2	0.000863046
HCT116_19:21713459	s14	2	0.984069
HCT116_19:21713459	s15	2	0.12082
HCT116_19:21713459	s16	2	0.234807
HCT116_19:21713459	s17	2	0.521693
HCT116_19:21713459	s18	2	0.713848
HCT116_19:21713459	s19	2	0.900652
HCT116_11:104869708	s1	2	0.00273503
HCT116_11:104869708	s2	2	0.97573
HCT116_11:104869708	s3	2	0.123925
HCT116_11:104869708	s4	2	0.256369
HCT116_11:104869708	s5	2	0.492412
HCT116_11:104869708	s6	2	0.701837
HCT116_11:104869708	s7	2	0.881275
HCT116_11:104869708	s13	2	0.000863046
HCT116_11:104869708	s14	2	0.984069
HCT116_11:104869708	s15	2	0.12082
HCT116_11:104869708	s16	2	0.234807
HCT116_11:104869708	s17	2	0.521693
HCT116_11:104869708	s18	2	0.713848
HCT116_11:104869708	s19	2	0.900652
HCT116_19:9236886	s1	2	0.00273503
HCT116_19:9236886	s2	2	0.97573
HCT116_19:9236886	s3	2	0.123925
HCT116_19:9236886	s4	2	0.256369
HCT116_19:9236886	s5	2	0.492412
HCT116_19:9236886	s6	2	0.701837
HCT116_19:9236886	s7	2	0.881275
HCT116_19:9236886	s13	2	0.000863046
HCT116_19:9236886	s14	2	0.984069
HCT116_19:9236886	s15	2	0.12082
HCT116_19:9236886	s16	2	0.234807
HCT116_19:9236886	s17	2	0.521693
HCT116_19:9236886	s18	2	0.713848
HCT116_19:9236886	s19	2	0.900652
HCT116_2:169763262	s1	2	0.00273503
HCT116_2:169763262	s2	2	0.97573
HCT116_2:169763262	s3	2	0.123925
HCT116_2:169763262	s4	2	0.256369
HCT116_2:169763262	s5	2	0.492412
HCT116_2:169763262	s6	2	0.701837
HCT116_2:169763262	s7	2	0.881275
HCT116_2:169763262	s13	2	0.000863046
HCT116_2:169763262	s14	2	0.984069
HCT116_2:169763262	s15	2	0.12082
HCT116_2:169763262	s16	2	0.234807
HCT116_2:169763262	s17	2	0.521693
HCT116_2:169763262	s18	2	0.713848
HCT116_2:169763262	s19	2	0.900652
HCT116_16:65022234	s1	2	0.00273503
HCT116_16:65022234	s2	2	0.97573
HCT116_16:65022234	s3	2	0.123925
HCT116_16:65022234	s4	2	0.256369
HCT116_16:65022234	s5	2	0.492412
HCT116_16:65022234	s6	2	0.701837
HCT116_16:65022234	s7	2	0.881275
HCT116_16:65022234	s13	2	0.000863046
HCT116_16:65022234	s14	2	0.984069
HCT116_16:65022234	s15	2	0.12082
HCT116_16:65022234	s16	2	0.234807
HCT116_16:65022234	s17	2	0.521693
HCT116_16:65022234	s18	2	0.713848
HCT116_16:65022234	s19	2	0.900652
HCT116_6:30231224	s1	2	0.00273503
HCT116_6:30231224	s2	2	0.97573
HCT116_6:30231224	s3	2	0.123925
HCT116_6:30231224	s4	2	0.256369
HCT116_6:30231224	s5	2	0.492412
HCT116_6:30231224	s6	2	0.701837
HCT116_6:30231224	s7	2	0.881275
HCT116_6:30231224	s13	2	0.000863046
HCT116_6:30231224	s14	2	0.984069
HCT116_6:30231224	s15	2	0.12082
HCT116_6:30231224	s16	2	0.234807
HCT116_6:30231224	s17	2	0.521693
HCT116_6:30231224	s18	2	0.713848
HCT116_6:30231224	s19	2	0.900652
HCT116_19:57686731	s1	2	0.00273503
HCT116_19:57686731	s2	2	0.97573
HCT116_19:57686731	s3	2	0.123925
HCT116_19:57686731	s4	2	0.256369
HCT116_19:57686731	s5	2	0.492412
HCT116_19:57686731	s6	2	0.701837
HCT116_19:57686731	s7	2	0.881275
HCT116_19:57686731	s13	2	0.000863046
HCT116_19:57686731	s14	2	0.984069
HCT116_19:57686731	s15	2	0.12082
HCT116_19:57686731	s16	2	0.234807
HCT116_19:57686731	s17	2	0.521693
HCT116_19:57686731	s18	2	0.713848
HCT116_19:57686731	s19	2	0.900652
HCT116_6:30899524	s1	2	0.00273503
HCT116_6:30899524	s2	2	0.97573
HCT116_6:30899524	s3	2	0.123925
HCT116_6:30899524	s4	2	0.256369
HCT116_6:30899524	s5	2	0.492412
HCT116_6:30899524	s6	2	0.701837
HCT116_6:30899524	s7	2	0.881275
HCT116_6:30899524	s13	2	0.000863046
HCT116_6:30899524	s14	2	0.984069
HCT116_6:30899524	s15	2	0.12082
HCT116_6:30899524	s16	2	0.234807
HCT116_6:30899524	s17	2	0.521693
HCT116_6:30899524	s18	2	0.713848
HCT116_6:30899524	s19	2	0.900652
HCT116_11:85630411	s1	2	0.00273503
HCT116_11:85630411	s2	2	0.97573
HCT116_11:85630411	s3	2	0.123925
HCT116_11:85630411	s4	2	0.256369
HCT116_11:85630411	s5	2	0.492412
HCT116_11:85630411	s6	2	0.701837
HCT116_11:85630411	s7	2	0.881275
HCT116_11:85630411	s13	2	0.000863046
HCT116_11:85630411	s14	2	0.984069
HCT116_11:85630411	s15	2	0.12082
HCT116_11:85630411	s16	2	0.234807
HCT116_11:85630411	s17	2	0.521693
HCT116_11:85630411	s18	2	0.713848
HCT116_11:85630411	s19	2	0.900652
HCT116_6:29455098	s1	2	0.00273503
HCT116_6:29455098	s2	2	0.97573
HCT116_6:29455098	s3	2	0.123925
HCT116_6:29455098	s4	2	0.256369
HCT116_6:29455098	s5	2	0.492412
HCT116_6:29455098	s6	2	0.701837
HCT116_6:29455098	s7	2	0.881275
HCT116_6:29455098	s13	2	0.000863046
HCT116_6:29455098	s14	2	0.984069
HCT116_6:29455098	s15	2	0.12082
HCT116_6:29455098	s16	2	0.234807
HCT116_6:29455098	s17	2	0.521693
HCT116_6:29455098	s18	2	0.713848
HCT116_6:29455098	s19	2	0.900652
HCT116_11:120745874	s1	2	0.00273503
HCT116_11:120745874	s2	2	0.97573
HCT116_11:120745874	s3	2	0.123925
HCT116_11:120745874	s4	2	0.256369
HCT116_11:120745874	s5	2	0.492412
HCT116_11:120745874	s6	2	0.701837
HCT116_11:120745874	s7	2	0.881275
HCT116_11:120745874	s13	2	0.000863046
HCT116_11:120745874	s14	2	0.984069
HCT116_11:120745874	s15	2	0.12082
HCT116_11:120745874	s16	2	0.234807
HCT116_11:120745874	s17	2	0.521693
HCT116_11:120745874	s18	2	0.713848
HCT116_11:120745874	s19	2	0.900652
HCT116_2:178762824	s1	2	0.00273503
HCT116_2:178762824	s2	2	0.97573
HCT116_2:178762824	s3	2	0.123925
HCT116_2:178762824	s4	2	0.256369
HCT116_2:178762824	s5	2	0.492412
HCT116_2:178762824	s6	2	0.701837
HCT116_2:178762824	s7	2	0.881275
HCT116_2:178762824	s13	2	0.000863046
HCT116_2:178762824	s14	2	0.984069
HCT116_2:178762824	s15	2	0.12082
HCT116_2:178762824	s16	2	0.234807
HCT116_2:178762824	s17	2	0.521693
HCT116_2:178762824	s18	2	0.713848
HCT116_2:178762824	s19	2	0.900652
HCT116_3:121838319	s1	2	0.00273503
HCT116_3:121838319	s2	2	0.97573
HCT116_3:121838319	s3	2	0.123925
HCT116_3:121838319	s4	2	0.256369
HCT116_3:121838319	s5	2	0.492412
HCT116_3:121838319	s6	2	0.701837
HCT116_3:121838319	s7	2	0.881275
HCT116_3:121838319	s13	2	0.000863046
HCT116_3:121838319	s14	2	0.984069
HCT116_3:121838319	s15	2	0.12082
HCT116_3:121838319	s16	2	0.234807
HCT116_3:121838319	s17	2	0.521693
HCT116_3:121838319	s18	2	0.713848
HCT116_3:121838319	s19	2	0.900652
HCT116_16:20648702	s1	2	0.00273503
HCT116_16:20648702	s2	2	0.97573
HCT116_16:20648702	s3	2	0.123925
HCT116_16:20648702	s4	2	0.256369
HCT116_16:20648702	s5	2	0.492412
HCT116_16:20648702	s6	2	0.701837
HCT116_16:20648702	s7	2	0.881275
HCT116_16:20648702	s13	2	0.000863046
HCT116_16:20648702	s14	2	0.984069
HCT116_16:20648702	s15	2	0.12082
HCT116_16:20648702	s16	2	0.234807
HCT116_16:20648702	s17	2	0.521693
HCT116_16:20648702	s18	2	0.713848
HCT116_16:20648702	s19	2	0.900652
HCT116_2:27663416	s1	2	0.00273503
HCT116_2:27663416	s2	2	0.97573
HCT116_2:27663416	s3	2	0.123925
HCT116_2:27663416	s4	2	0.256369
HCT116_2:27663416	s5	2	0.492412
HCT116_2:27663416	s6	2	0.701837
HCT116_2:27663416	s7	2	0.881275
HCT116_2:27663416	s13	2	0.000863046
HCT116_2:27663416	s14	2	0.984069
HCT116_2:27663416	s15	2	0.12082
HCT116_2:27663416	s16	2	0.234807
HCT116_2:27663416	s17	2	0.521693
HCT116_2:27663416	s18	2	0.713848
HCT116_2:27663416	s19	2	0.900652
HCT116_3:119211294	s1	2	0.00273503
HCT116_3:119211294	s2	2	0.97573
HCT116_3:119211294	s3	2	0.123925
HCT116_3:119211294	s4	2	0.256369
HCT116_3:119211294	s5	2	0.492412
HCT116_3:119211294	s6	2	0.701837
HCT116_3:119211294	s7	2	0.881275
HCT116_3:119211294	s13	2	0.000863046
HCT116_3:119211294	s14	2	0.984069
HCT116_3:119211294	s15	2	0.12082
HCT116_3:119211294	s16	2	0.234807
HCT116_3:119211294	s17	2	0.521693
HCT116_3:119211294	s18	2	0.713848
HCT116_3:119211294	s19	2	0.900652
HCT116_14:24606792	s1	2	0.00273503
HCT116_14:24606792	s2	2	0.97573
HCT116_14:24606792	s3	2	0.123925
HCT116_14:24606792	s4	2	0.256369
HCT116_14:24606792	s5	2	0.492412
HCT116_14:24606792	s6	2	0.701837
HCT116_14:24606792	s7	2	0.881275
HCT116_14:24606792	s13	2	0.000863046
HCT116_14:24606792	s14	2	0.984069
HCT116_14:24606792	s15	2	0.12082
HCT116_14:24606792	s16	2	0.234807
HCT116_14:24606792	s17	2	0.521693
HCT116_14:24606792	s18	2	0.713848
HCT116_14:24606792	s19	2	0.900652
HCT116_19:44652954	s1	2	0.00273503
HCT116_19:44652954	s2	2	0.97573
HCT116_19:44652954	s3	2	0.123925
HCT116_19:44652954	s4	2	0.256369
HCT116_19:44652954	s5	2	0.492412
HCT116_19:44652954	s6	2	0.701837
HCT116_19:44652954	s7	2	0.881275
HCT116_19:44652954	s13	2	0.000863046
HCT116_19:44652954	s14	2	0.984069
HCT116_19:44652954	s15	2	0.12082
HCT116_19:44652954	s16	2	0.234807
HCT116_19:44652954	s17	2	0.521693
HCT116_19:44652954	s18	2	0.713848
HCT116_19:44652954	s19	2	0.900652
HCT116_5:102440383	s1	2	0.00273503
HCT116_5:102440383	s2	2	0.97573
HCT116_5:102440383	s3	2	0.123925
HCT116_5:102440383	s4	2	0.256369
HCT116_5:102440383	s5	2	0.492412
HCT116_5:102440383	s6	2	0.701837
HCT116_5:102440383	s7	2	0.881275
HCT116_5:102440383	s13	2	0.000863046
HCT116_5:102440383	s14	2	0.984069
HCT116_5:102440383	s15	2	0.12082
HCT116_5:102440383	s16	2	0.234807
HCT116_5:102440383	s17	2	0.521693
HCT116_5:102440383	s18	2	0.713848
HCT116_5:102440383	s19	2	0.900652
HCT116_4:42580442	s1	2	0.00273503
HCT116_4:42580442	s2	2	0.97573
HCT116_4:42580442	s3	2	0.123925
HCT116_4:42580442	s4	2	0.256369
HCT116_4:42580442	s5	2	0.492412
HCT116_4:42580442	s6	2	0.701837
HCT116_4:42580442	s7	2	0.881275
HCT116_4:42580442	s13	2	0.000863046
HCT116_4:42580442	s14	2	0.984069
HCT116_4:42580442	s15	2	0.12082
HCT116_4:42580442	s16	2	0.234807
HCT116_4:42580442	s17	2	0.521693
HCT116_4:42580442	s18	2	0.713848
HCT116_4:42580442	s19	2	0.900652
HCT116_15:78764285	s1	2	0.00273503
HCT116_15:78764285	s2	2	0.97573
HCT116_15:78764285	s3	2	0.123925
HCT116_15:78764285	s4	2	0.256369
HCT116_15:78764285	s5	2	0.492412
HCT116_15:78764285	s6	2	0.701837
HCT116_15:78764285	s7	2	0.881275
HCT116_15:78764285	s13	2	0.000863046
HCT116_15:78764285	s14	2	0.984069
HCT116_15:78764285	s15	2	0.12082
HCT116_15:78764285	s16	2	0.234807
HCT116_15:78764285	s17	2	0.521693
HCT116_15:78764285	s18	2	0.713848
HCT116_15:78764285	s19	2	0.900652
HCT116_3:189706661	s1	2	0.00273503
HCT116_3:189706661	s2	2	0.97573
HCT116_3:189706661	s3	2	0.123925
HCT116_3:189706661	s4	2	0.256369
HCT116_3:189706661	s5	2	0.492412
HCT116_3:189706661	s6	2	0.701837
HCT116_3:189706661	s7	2	0.881275
HCT116_3:189706661	s13	2	0.000863046
HCT116_3:189706661	s14	2	0.984069
HCT116_3:189706661	s15	2	0.12082
HCT116_3:189706661	s16	2	0.234807
HCT116_3:189706661	s17	2	0.521693
HCT116_3:189706661	s18	2	0.713848
HCT116_3:189706661	s19	2	0.900652
HCT116_3:188327461	s1	2	0.00273503
HCT116_3:188327461	s2	2	0.97573
HCT116_3:188327461	s3	2	0.123925
HCT116_3:188327461	s4	2	0.256369
HCT116_3:188327461	s5	2	0.492412
HCT116_3:188327461	s6	2	0.701837
HCT116_3:188327461	s7	2	0.881275
HCT116_3:188327461	s13	2	0.000863046
HCT116_3:188327461	s14	2	0.984069
HCT116_3:188327461	s15	2	0.12082
HCT116_3:188327461	s16	2	0.234807
HCT116_3:188327461	s17	2	0.521693
HCT116_3:188327461	s18	2	0.713848
HCT116_3:188327461	s19	2	0.900652
HCT116_1:84880380	s1	2	0.00273503
HCT116_1:84880380	s2	2	0.97573
HCT116_1:84880380	s3	2	0.123925
HCT116_1:84880380	s4	2	0.256369
HCT116_1:84880380	s5	2	0.492412
HCT116_1:84880380	s6	2	0.701837
HCT116_1:84880380	s7	2	0.881275
HCT116_1:84880380	s13	2	0.000863046
HCT116_1:84880380	s14	2	0.984069
HCT116_1:84880380	s15	2	0.12082
HCT116_1:84880380	s16	2	0.234807
HCT116_1:84880380	s17	2	0.521693
HCT116_1:84880380	s18	2	0.713848
HCT116_1:84880380	s19	2	0.900652
HCT116_11:5475506	s1	2	0.00273503
HCT116_11:5475506	s2	2	0.97573
HCT116_11:5475506	s3	2	0.123925
HCT116_11:5475506	s4	2	0.256369
HCT116_11:5475506	s5	2	0.492412
HCT116_11:5475506	s6	2	0.701837
HCT116_11:5475506	s7	2	0.881275
HCT116_11:5475506	s13	2	0.000863046
HCT116_11:5475506	s14	2	0.984069
HCT116_11:5475506	s15	2	0.12082
HCT116_11:5475506	s16	2	0.234807
HCT116_11:5475506	s17	2	0.521693
HCT116_11:5475506	s18	2	0.713848
HCT116_11:5475506	s19	2	0.900652
HCT116_19:9226192	s1	2	0.00273503
HCT116_19:9226192	s2	2	0.97573
HCT116_19:9226192	s3	2	0.123925
HCT116_19:9226192	s4	2	0.256369
HCT116_19:9226192	s5	2	0.492412
HCT116_19:9226192	s6	2	0.701837
HCT116_19:9226192	s7	2	0.881275
HCT116_19:9226192	s13	2	0.000863046
HCT116_19:9226192	s14	2	0.984069
HCT116_19:9226192	s15	2	0.12082
HCT116_19:9226192	s16	2	0.234807
HCT116_19:9226192	s17	2	0.521693
HCT116_19:9226192	s18	2	0.713848
HCT116_19:9226192	s19	2	0.900652
HCT116_11:63520131	s1	2	0.00273503
HCT116_11:63520131	s2	2	0.97573
HCT116_11:63520131	s3	2	0.123925
HCT116_11:63520131	s4	2	0.256369
HCT116_11:63520131	s5	2	0.492412
HCT116_11:63520131	s6	2	0.701837
HCT116_11:63520131	s7	2	0.881275
HCT116_11:63520131	s13	2	0.000863046
HCT116_11:63520131	s14	2	0.984069
HCT116_11:63520131	s15	2	0.12082
HCT116_11:63520131	s16	2	0.234807
HCT116_11:63520131	s17	2	0.521693
HCT116_11:63520131	s18	2	0.713848
HCT116_11:63520131	s19	2	0.900652
HCT116_18:72238472	s1	2	0.00273503
HCT116_18:72238472	s2	2	0.97573
HCT116_18:72238472	s3	2	0.123925
HCT116_18:72238472	s4	2	0.256369
HCT116_18:72238472	s5	2	0.492412
HCT116_18:72238472	s6	2	0.701837
HCT116_18:72238472	s7	2	0.881275
HCT116_18:72238472	s13	2	0.000863046
HCT116_18:72238472	s14	2	0.984069
HCT116_18:72238472	s15	2	0.12082
HCT116_18:72238472	s16	2	0.234807
HCT116_18:72238472	s17	2	0.521693
HCT116_18:72238472	s18	2	0.713848
HCT116_18:72238472	s19	2	0.900652
HCT116_15:44900675	s1	2	0.00273503
HCT116_15:44900675	s2	2	0.97573
HCT116_15:44900675	s3	2	0.123925
HCT116_15:44900675	s4	2	0.256369
HCT116_15:44900675	s5	2	0.492412
HCT116_15:44900675	s6	2	0.701837
HCT116_15:44900675	s7	2	0.881275
HCT116_15:44900675	s13	2	0.000863046
HCT116_15:44900675	s14	2	0.984069
HCT116_15:44900675	s15	2	0.12082
HCT116_15:44900675	s16	2	0.234807
HCT116_15:44900675	s17	2	0.521693
HCT116_15:44900675	s18	2	0.713848
HCT116_15:44900675	s19	2	0.900652
HCT116_1:75622616	s1	2	0.00273503
HCT116_1:75622616	s2	2	0.97573
HCT116_1:75622616	s3	2	0.123925
HCT116_1:75622616	s4	2	0.256369
HCT116_1:75622616	s5	2	0.492412
HCT116_1:75622616	s6	2	0.701837
HCT116_1:75622616	s7	2	0.881275
HCT116_1:75622616	s13	2	0.000863046
HCT116_1:75622616	s14	2	0.984069
HCT116_1:75622616	s15	2	0.12082
HCT116_1:75622616	s16	2	0.234807
HCT116_1:75622616	s17	2	0.521693
HCT116_1:75622616	s18	2	0.713848
HCT116_1:75622616	s19	2	0.900652
HCT116_19:15038754	s1	2	0.00273503
HCT116_19:15038754	s2	2	0.97573
HCT116_19:15038754	s3	2	0.123925
HCT116_19:15038754	s4	2	0.256369
HCT116_19:15038754	s5	2	0.492412
HCT116_19:15038754	s6	2	0.701837
HCT116_19:15038754	s7	2	0.881275
HCT116_19:15038754	s13	2	0.000863046
HCT116_19:15038754	s14	2	0.984069
HCT116_19:15038754	s15	2	0.12082
HCT116_19:15038754	s16	2	0.234807
HCT116_19:15038754	s17	2	0.521693
HCT116_19:15038754	s18	2	0.713848
HCT116_19:15038754	s19	2	0.900652
HCT116_4:2181016	s1	2	0.00273503
HCT116_4:2181016	s2	2	0.97573
HCT116_4:2181016	s3	2	0.123925
HCT116_4:2181016	s4	2	0.256369
HCT116_4:2181016	s5	2	0.492412
HCT116_4:2181016	s6	2	0.701837
HCT116_4:2181016	s7	2	0.881275
HCT116_4:2181016	s13	2	0.000863046
HCT116_4:2181016	s14	2	0.984069
HCT116_4:2181016	s15	2	0.12082
HCT116_4:2181016	s16	2	0.234807
HCT116_4:2181016	s17	2	0.521693
HCT116_4:2181016	s18	2	0.713848
HCT116_4:2181016	s19	2	0.900652
HCT116_4:177113779	s1	2	0.00273503
HCT116_4:177113779	s2	2	0.97573
HCT116_4:177113779	s3	2	0.123925
HCT116_4:177113779	s4	2	0.256369
HCT116_4:177113779	s5	2	0.492412
HCT116_4:177113779	s6	2	0.701837
HCT116_4:177113779	s7	2	0.881275
HCT116_4:177113779	s13	2	0.000863046
HCT116_4:177113779	s14	2	0.984069
HCT116_4:177113779	s15	2	0.12082
HCT116_4:177113779	s16	2	0.234807
HCT116_4:177113779	s17	2	0.521693
HCT116_4:177113779	s18	2	0.713848
HCT116_4:177113779	s19	2	0.900652
HCT116_10:5177350	s1	2	0.00273503
HCT116_10:5177350	s2	2	0.97573
HCT116_10:5177350	s3	2	0.123925
HCT116_10:5177350	s4	2	0.256369
HCT116_10:5177350	s5	2	0.492412
HCT116_10:5177350	s6	2	0.701837
HCT116_10:5177350	s7	2	0.881275
HCT116_10:5177350	s13	2	0.000863046
HCT116_10:5177350	s14	2	0.984069
HCT116_10:5177350	s15	2	0.12082
HCT116_10:5177350	s16	2	0.234807
HCT116_10:5177350	s17	2	0.521693
HCT116_10:5177350	s18	2	0.713848
HCT116_10:5177350	s19	2	0.900652
HCT116_12:20864356	s1	2	0.00273503
HCT116_12:20864356	s2	2	0.97573
HCT116_12:20864356	s3	2	0.123925
HCT116_12:20864356	s4	2	0.256369
HCT116_12:20864356	s5	2	0.492412
HCT116_12:20864356	s6	2	0.701837
HCT116_12:20864356	s7	2	0.881275
HCT116_12:20864356	s13	2	0.000863046
HCT116_12:20864356	s14	2	0.984069
HCT116_12:20864356	s15	2	0.12082
HCT116_12:20864356	s16	2	0.234807
HCT116_12:20864356	s17	2	0.521693
HCT116_12:20864356	s18	2	0.713848
HCT116_12:20864356	s19	2	0.900652
HCT116_15:51529112	s1	2	0.00273503
HCT116_15:51529112	s2	2	0.97573
HCT116_15:51529112	s3	2	0.123925
HCT116_15:51529112	s4	2	0.256369
HCT116_15:51529112	s5	2	0.492412
HCT116_15:51529112	s6	2	0.701837
HCT116_15:51529112	s7	2	0.881275
HCT116_15:51529112	s13	2	0.000863046
HCT116_15:51529112	s14	2	0.984069
HCT116_15:51529112	s15	2	0.12082
HCT116_15:51529112	s16	2	0.234807
HCT116_15:51529112	s17	2	0.521693
HCT116_15:51529112	s18	2	0.713848
HCT116_15:51529112	s19	2	0.900652
HCT116_6:51720838	s1	2	0.00273503
HCT116_6:51720838	s2	2	0.97573
HCT116_6:51720838	s3	2	0.123925
HCT116_6:51720838	s4	2	0.256369
HCT116_6:51720838	s5	2	0.492412
HCT116_6:51720838	s6	2	0.701837
HCT116_6:51720838	s7	2	0.881275
HCT116_6:51720838	s13	2	0.000863046
HCT116_6:51720838	s14	2	0.984069
HCT116_6:51720838	s15	2	0.12082
HCT116_6:51720838	s16	2	0.234807
HCT116_6:51720838	s17	2	0.521693
HCT116_6:51720838	s18	2	0.713848
HCT116_6:51720838	s19	2	0.900652
HCT116_5:78296755	s1	2	0.00273503
HCT116_5:78296755	s2	2	0.97573
HCT116_5:78296755	s3	2	0.123925
HCT116_5:78296755	s4	2	0.256369
HCT116_5:78296755	s5	2	0.492412
HCT116_5:78296755	s6	2	0.701837
HCT116_5:78296755	s7	2	0.881275
HCT116_5:78296755	s13	2	0.000863046
HCT116_5:78296755	s14	2	0.984069
HCT116_5:78296755	s15	2	0.12082
HCT116_5:78296755	s16	2	0.234807
HCT116_5:78296755	s17	2	0.521693
HCT116_5:78296755	s18	2	0.713848
HCT116_5:78296755	s19	2	0.900652
HCT116_17:2323517	s1	2	0.00273503
HCT116_17:2323517	s2	2	0.97573
HCT116_17:2323517	s3	2	0.123925
HCT116_17:2323517	s4	2	0.256369
HCT116_17:2323517	s5	2	0.492412
HCT116_17:2323517	s6	2	0.701837
HCT116_17:2323517	s7	2	0.881275
HCT116_17:2323517	s13	2	0.000863046
HCT116_17:2323517	s14	2	0.984069
HCT116_17:2323517	s15	2	0.12082
HCT116_17:2323517	s16	2	0.234807
HCT116_17:2323517	s17	2	0.521693
HCT116_17:2323517	s18	2	0.713848
HCT116_17:2323517	s19	2	0.900652
HCT116_2:44201259	s1	2	0.00273503
HCT116_2:44201259	s2	2	0.97573
HCT116_2:44201259	s3	2	0.123925
HCT116_2:44201259	s4	2	0.256369
HCT116_2:44201259	s5	2	0.492412
HCT116_2:44201259	s6	2	0.701837
HCT116_2:44201259	s7	2	0.881275
HCT116_2:44201259	s13	2	0.000863046
HCT116_2:44201259	s14	2	0.984069
HCT116_2:44201259	s15	2	0.12082
HCT116_2:44201259	s16	2	0.234807
HCT116_2:44201259	s17	2	0.521693
HCT116_2:44201259	s18	2	0.713848
HCT116_2:44201259	s19	2	0.900652
HCT116_7:36446121	s1	2	0.00273503
HCT116_7:36446121	s2	2	0.97573
HCT116_7:36446121	s3	2	0.123925
HCT116_7:36446121	s4	2	0.256369
HCT116_7:36446121	s5	2	0.492412
HCT116_7:36446121	s6	2	0.701837
HCT116_7:36446121	s7	2	0.881275
HCT116_7:36446121	s13	2	0.000863046
HCT116_7:36446121	s14	2	0.984069
HCT116_7:36446121	s15	2	0.12082
HCT116_7:36446121	s16	2	0.234807
HCT116_7:36446121	s17	2	0.521693
HCT116_7:36446121	s18	2	0.713848
HCT116_7:36446121	s19	2	0.900652
HCT116_2:170055255	s1	2	0.00273503
HCT116_2:170055255	s2	2	0.97573
HCT116_2:170055255	s3	2	0.123925
HCT116_2:170055255	s4	2	0.256369
HCT116_2:170055255	s5	2	0.492412
HCT116_2:170055255	s6	2	0.701837
HCT116_2:170055255	s7	2	0.881275
HCT116_2:170055255	s13	2	0.000863046
HCT116_2:170055255	s14	2	0.984069
HCT116_2:170055255	s15	2	0.12082
HCT116_2:170055255	s16	2	0.234807
HCT116_2:170055255	s17	2	0.521693
HCT116_2:170055255	s18	2	0.713848
HCT116_2:170055255	s19	2	0.900652
HCT116_11:114451027	s1	2	0.00273503
HCT116_11:114451027	s2	2	0.97573
HCT116_11:114451027	s3	2	0.123925
HCT116_11:114451027	s4	2	0.256369
HCT116_11:114451027	s5	2	0.492412
HCT116_11:114451027	s6	2	0.701837
HCT116_11:114451027	s7	2	0.881275
HCT116_11:114451027	s13	2	0.000863046
HCT116_11:114451027	s14	2	0.984069
HCT116_11:114451027	s15	2	0.12082
HCT116_11:114451027	s16	2	0.234807
HCT116_11:114451027	s17	2	0.521693
HCT116_11:114451027	s18	2	0.713848
HCT116_11:114451027	s19	2	0.900652
HCT116_6:36642168	s1	2	0.00273503
HCT116_6:36642168	s2	2	0.97573
HCT116_6:36642168	s3	2	0.123925
HCT116_6:36642168	s4	2	0.256369
HCT116_6:36642168	s5	2	0.492412
HCT116_6:36642168	s6	2	0.701837
HCT116_6:36642168	s7	2	0.881275
HCT116_6:36642168	s13	2	0.000863046
HCT116_6:36642168	s14	2	0.984069
HCT116_6:36642168	s15	2	0.12082
HCT116_6:36642168	s16	2	0.234807
HCT116_6:36642168	s17	2	0.521693
HCT116_6:36642168	s18	2	0.713848
HCT116_6:36642168	s19	2	0.900652
HCT116_4:175413296	s1	2	0.00273503
HCT116_4:175413296	s2	2	0.97573
HCT116_4:175413296	s3	2	0.123925
HCT116_4:175413296	s4	2	0.256369
HCT116_4:175413296	s5	2	0.492412
HCT116_4:175413296	s6	2	0.701837
HCT116_4:175413296	s7	2	0.881275
HCT116_4:175413296	s13	2	0.000863046
HCT116_4:175413296	s14	2	0.984069
HCT116_4:175413296	s15	2	0.12082
HCT116_4:175413296	s16	2	0.234807
HCT116_4:175413296	s17	2	0.521693
HCT116_4:175413296	s18	2	0.713848
HCT116_4:175413296	s19	2	0.900652
hTERT-184_1:160640680	s1	5	0.968298
hTERT-184_1:160640680	s2	5	0.00487506
hTERT-184_1:160640680	s3	5	0.850886
hTERT-184_1:160640680	s4	5	0.724231
hTERT-184_1:160640680	s5	5	0.472298
hTERT-184_1:160640680	s6	5	0.27812
hTERT-184_1:160640680	s7	5	0.0922807
hTERT-184_1:160640680	s13	5	0.970049
hTERT-184_1:160640680	s14	5	0.00319483
hTERT-184_1:160640680	s15	5	0.845665
hTERT-184_1:160640680	s16	5	0.738173
hTERT-184_1:160640680	s17	5	0.452998
hTERT-184_1:160640680	s18	5	0.268898
hTERT-184_1:160640680	s19	5	0.088157
hTERT-184_14:45473265	s1	5	0.968298
hTERT-184_14:45473265	s2	5	0.00487506
hTERT-184_14:45473265	s3	5	0.850886
hTERT-184_14:45473265	s4	5	0.724231
hTERT-184_14:45473265	s5	5	0.472298
hTERT-184_14:45473265	s6	5	0.27812
hTERT-184_14:45473265	s7	5	0.0922807
hTERT-184_14:45473265	s13	5	0.970049
hTERT-184_14:45473265	s14	5	0.00319483
hTERT-184_14:45473265	s15	5	0.845665
hTERT-184_14:45473265	s16	5	0.738173
hTERT-184_14:45473265	s17	5	0.452998
hTERT-184_14:45473265	s18	5	0.268898
hTERT-184_14:45473265	s19	5	0.088157
hTERT-184_11:60105199	s1	5	0.968298
hTERT-184_11:60105199	s2	5	0.00487506
hTERT-184_11:60105199	s3	5	0.850886
hTERT-184_11:60105199	s4	5	0.724231
hTERT-184_11:60105199	s5	5	0.472298
hTERT-184_11:60105199	s6	5	0.27812
hTERT-184_11:60105199	s7	5	0.0922807
hTERT-184_11:60105199	s13	5	0.970049
hTERT-184_11:60105199	s14	5	0.00319483
hTERT-184_11:60105199	s15	5	0.845665
hTERT-184_11:60105199	s16	5	0.738173
hTERT-184_11:60105199	s17	5	0.452998
hTERT-184_11:60105199	s18	5	0.268898
hTERT-184_11:60105199	s19	5	0.088157
hTERT-184_16:58573901	s1	5	0.968298
hTERT-184_16:58573901	s2	5	0.00487506
hTERT-184_16:58573901	s3	5	0.850886
hTERT-184_16:58573901	s4	5	0.724231
hTERT-184_16:58573901	s5	5	0.472298
hTERT-184_16:58573901	s6	5	0.27812
hTERT-184_16:58573901	s7	5	0.0922807
hTERT-184_16:58573901	s13	5	0.970049
hTERT-184_16:58573901	s14	5	0.00319483
hTERT-184_16:58573901	s15	5	0.845665
hTERT-184_16:58573901	s16	5	0.738173
hTERT-184_16:58573901	s17	5	0.452998
hTERT-184_16:58573901	s18	5	0.268898
hTERT-184_16:58573901	s19	5	0.088157
hTERT-184_5:71609959	s1	5	0.968298
hTERT-184_5:71609959	s2	5	0.00487506
hTERT-184_5:71609959	s3	5	0.850886
hTERT-184_5:71609959	s4	5	0.724231
hTERT-184_5:71609959	s5	5	0.472298
hTERT-184_5:71609959	s6	5	0.27812
hTERT-184_5:71609959	s7	5	0.0922807
hTERT-184_5:71609959	s13	5	0.970049
hTERT-184_5:71609959	s14	5	0.00319483
hTERT-184_5:71609959	s15	5	0.845665
hTERT-184_5:71609959	s16	5	0.738173
hTERT-184_5:71609959	s17	5	0.452998
hTERT-184_5:71609959	s18	5	0.268898
hTERT-184_5:71609959	s19	5	0.088157
hTERT-184_15:60345430	s1	5	0.968298
hTERT-184_15:60345430	s2	5	0.00487506
hTERT-184_15:60345430	s3	5	0.850886
hTERT-184_15:60345430	s4	5	0.724231
hTERT-184_15:60345430	s5	5	0.472298
hTERT-184_15:60345430	s6	5	0.27812
hTERT-184_15:60345430	s7	5	0.0922807
hTERT-184_15:60345430	s13	5	0.970049
hTERT-184_15:60345430	s14	5	0.00319483
hTERT-184_15:60345430	s15	5	0.845665
hTERT-184_15:60345430	s16	5	0.738173
hTERT-184_15:60345430	s17	5	0.452998
hTERT-184_15:60345430	s18	5	0.268898
hTERT-184_15:60345430	s19	5	0.088157
hTERT-184_7:6370144	s1	5	0.968298
hTERT-184_7:6370144	s2	5	0.00487506
hTERT-184_7:6370144	s3	5	0.850886
hTERT-184_7:6370144	s4	5	0.724231
hTERT-184_7:6370144	s5	5	0.472298
hTERT-184_7:6370144	s6	5	0.27812
hTERT-184_7:6370144	s7	5	0.0922807
hTERT-184_7:6370144	s13	5	0.970049
hTERT-184_7:6370144	s14	5	0.00319483
hTERT-184_7:6370144	s15	5	0.845665
hTERT-184_7:6370144	s16	5	0.738173
hTERT-184_7:6370144	s17	5	0.452998
hTERT-184_7:6370144	s18	5	0.268898
hTERT-184_7:6370144	s19	5	0.088157
hTERT-184_6:7301834	s1	5	0.968298
hTERT-184_6:7301834	s2	5	0.00487506
hTERT-184_6:7301834	s3	5	0.850886
hTERT-184_6:7301834	s4	5	0.724231
hTERT-184_6:7301834	s5	5	0.472298
hTERT-184_6:7301834	s6	5	0.27812
hTERT-184_6:7301834	s7	5	0.0922807
hTERT-184_6:7301834	s13	5	0.970049
hTERT-184_6:7301834	s14	5	0.00319483
hTERT-184_6:7301834	s15	5	0.845665
hTERT-184_6:7301834	s16	5	0.738173
hTERT-184_6:7301834	s17	5	0.452998
hTERT-184_6:7301834	s18	5	0.268898
hTERT-184_6:7301834	s19	5	0.088157
hTERT-184_9:126520068	s1	5	0.968298
hTERT-184_9:126520068	s2	5	0.00487506
hTERT-184_9:126520068	s3	5	0.850886
hTERT-184_9:126520068	s4	5	0.724231
hTERT-184_9:126520068	s5	5	0.472298
hTERT-184_9:126520068	s6	5	0.27812
hTERT-184_9:126520068	s7	5	0.0922807
hTERT-184_9:126520068	s13	5	0.970049
hTERT-184_9:126520068	s14	5	0.00319483
hTERT-184_9:126520068	s15	5	0.845665
hTERT-184_9:126520068	s16	5	0.738173
hTERT-184_9:126520068	s17	5	0.452998
hTERT-184_9:126520068	s18	5	0.268898
hTERT-184_9:126520068	s19	5	0.088157
hTERT-184_12:109936056	s1	5	0.968298
hTERT-184_12:109936056	s2	5	0.00487506
hTERT-184_12:109936056	s3	5	0.850886
hTERT-184_12:109936056	s4	5	0.724231
hTERT-184_12:109936056	s5	5	0.472298
hTERT-184_12:109936056	s6	5	0.27812
hTERT-184_12:109936056	s7	5	0.0922807
hTERT-184_12:109936056	s13	5	0.970049
hTERT-184_12:109936056	s14	5	0.00319483
hTERT-184_12:109936056	s15	5	0.845665
hTERT-184_12:109936056	s16	5	0.738173
hTERT-184_12:109936056	s17	5	0.452998
hTERT-184_12:109936056	s18	5	0.268898
hTERT-184_12:109936056	s19	5	0.088157
hTERT-184_16:81208515	s1	5	0.968298
hTERT-184_16:81208515	s2	5	0.00487506
hTERT-184_16:81208515	s3	5	0.850886
hTERT-184_16:81208515	s4	5	0.724231
hTERT-184_16:81208515	s5	5	0.472298
hTERT-184_16:81208515	s6	5	0.27812
hTERT-184_16:81208515	s7	5	0.0922807
hTERT-184_16:81208515	s13	5	0.970049
hTERT-184_16:81208515	s14	5	0.00319483
hTERT-184_16:81208515	s15	5	0.845665
hTERT-184_16:81208515	s16	5	0.738173
hTERT-184_16:81208515	s17	5	0.452998
hTERT-184_16:81208515	s18	5	0.268898
hTERT-184_16:81208515	s19	5	0.088157
hTERT-184_22:46652372	s1	5	0.968298
hTERT-184_22:46652372	s2	5	0.00487506
hTERT-184_22:46652372	s3	5	0.850886
hTERT-184_22:46652372	s4	5	0.724231
hTERT-184_22:46652372	s5	5	0.472298
hTERT-184_22:46652372	s6	5	0.27812
hTERT-184_22:46652372	s7	5	0.0922807
hTERT-184_22:46652372	s13	5	0.970049
hTERT-184_22:46652372	s14	5	0.00319483
hTERT-184_22:46652372	s15	5	0.845665
hTERT-184_22:46652372	s16	5	0.738173
hTERT-184_22:46652372	s17	5	0.452998
hTERT-184_22:46652372	s18	5	0.268898
hTERT-184_22:46652372	s19	5	0.088157
hTERT-184_19:7605637	s1	5	0.968298
hTERT-184_19:7605637	s2	5	0.00487506
hTERT-184_19:7605637	s3	5	0.850886
hTERT-184_19:7605637	s4	5	0.724231
hTERT-184_19:7605637	s5	5	0.472298
hTERT-184_19:7605637	s6	5	0.27812
hTERT-184_19:7605637	s7	5	0.0922807
hTERT-184_19:7605637	s13	5	0.970049
hTERT-184_19:7605637	s14	5	0.00319483
hTERT-184_19:7605637	s15	5	0.845665
hTERT-184_19:7605637	s16	5	0.738173
hTERT-184_19:7605637	s17	5	0.452998
hTERT-184_19:7605637	s18	5	0.268898
hTERT-184_19:7605637	s19	5	0.088157
hTERT-184_6:32268501	s1	5	0.968298
hTERT-184_6:32268501	s2	5	0.00487506
hTERT-184_6:32268501	s3	5	0.850886
hTERT-184_6:32268501	s4	5	0.724231
hTERT-184_6:32268501	s5	5	0.472298
hTERT-184_6:32268501	s6	5	0.27812
hTERT-184_6:32268501	s7	5	0.0922807
hTERT-184_6:32268501	s13	5	0.970049
hTERT-184_6:32268501	s14	5	0.00319483
hTERT-184_6:32268501	s15	5	0.845665
hTERT-184_6:32268501	s16	5	0.738173
hTERT-184_6:32268501	s17	5	0.452998
hTERT-184_6:32268501	s18	5	0.268898
hTERT-184_6:32268501	s19	5	0.088157
hTERT-184_3:112066360	s1	5	0.968298
hTERT-184_3:112066360	s2	5	0.00487506
hTERT-184_3:112066360	s3	5	0.850886
hTERT-184_3:112066360	s4	5	0.724231
hTERT-184_3:112066360	s5	5	0.472298
hTERT-184_3:112066360	s6	5	0.27812
hTERT-184_3:112066360	s7	5	0.0922807
hTERT-184_3:112066360	s13	5	0.970049
hTERT-184_3:112066360	s14	5	0.00319483
hTERT-184_3:112066360	s15	5	0.845665
hTERT-184_3:112066360	s16	5	0.738173
hTERT-184_3:112066360	s17	5	0.452998
hTERT-184_3:112066360	s18	5	0.268898
hTERT-184_3:112066360	s19	5	0.088157
hTERT-184_22:50572406	s1	5	0.968298
hTERT-184_22:50572406	s2	5	0.00487506
hTERT-184_22:50572406	s3	5	0.850886
hTERT-184_22:50572406	s4	5	0.724231
hTERT-184_22:50572406	s5	5	0.472298
hTERT-184_22:50572406	s6	5	0.27812
hTERT-184_22:50572406	s7	5	0.0922807
hTERT-184_22:50572406	s13	5	0.970049
hTERT-184_22:50572406	s14	5	0.00319483
hTERT-184_22:50572406	s15	5	0.845665
hTERT-184_22:50572406	s16	5	0.738173
hTERT-184_22:50572406	s17	5	0.452998
hTERT-184_22:50572406	s18	5	0.268898
hTERT-184_22:50572406	s19	5	0.088157
hTERT-184_3:15080696	s1	5	0.968298
hTERT-184_3:15080696	s2	5	0.00487506
hTERT-184_3:15080696	s3	5	0.850886
hTERT-184_3:15080696	s4	5	0.724231
hTERT-184_3:15080696	s5	5	0.472298
hTERT-184_3:15080696	s6	5	0.27812
hTERT-184_3:15080696	s7	5	0.0922807
hTERT-184_3:15080696	s13	5	0.970049
hTERT-184_3:15080696	s14	5	0.00319483
hTERT-184_3:15080696	s15	5	0.845665
hTERT-184_3:15080696	s16	5	0.738173
hTERT-184_3:15080696	s17	5	0.452998
hTERT-184_3:15080696	s18	5	0.268898
hTERT-184_3:15080696	s19	5	0.088157
hTERT-184_9:37490422	s1	5	0.968298
hTERT-184_9:37490422	s2	5	0.00487506
hTERT-184_9:37490422	s3	5	0.850886
hTERT-184_9:37490422	s4	5	0.724231
hTERT-184_9:37490422	s5	5	0.472298
hTERT-184_9:37490422	s6	5	0.27812
hTERT-184_9:37490422	s7	5	0.0922807
hTERT-184_9:37490422	s13	5	0.970049
hTERT-184_9:37490422	s14	5	0.00319483
hTERT-184_9:37490422	s15	5	0.845665
hTERT-184_9:37490422	s16	5	0.738173
hTERT-184_9:37490422	s17	5	0.452998
hTERT-184_9:37490422	s18	5	0.268898
hTERT-184_9:37490422	s19	5	0.088157
hTERT-184_21:28212760	s1	5	0.968298
hTERT-184_21:28212760	s2	5	0.00487506
hTERT-184_21:28212760	s3	5	0.850886
hTERT-184_21:28212760	s4	5	0.724231
hTERT-184_21:28212760	s5	5	0.472298
hTERT-184_21:28212760	s6	5	0.27812
hTERT-184_21:28212760	s7	5	0.0922807
hTERT-184_21:28212760	s13	5	0.970049
hTERT-184_21:28212760	s14	5	0.00319483
hTERT-184_21:28212760	s15	5	0.845665
hTERT-184_21:28212760	s16	5	0.738173
hTERT-184_21:28212760	s17	5	0.452998
hTERT-184_21:28212760	s18	5	0.268898
hTERT-184_21:28212760	s19	5	0.088157
hTERT-184_12:1553797	s1	5	0.968298
hTERT-184_12:1553797	s2	5	0.00487506
hTERT-184_12:1553797	s3	5	0.850886
hTERT-184_12:1553797	s4	5	0.724231
hTERT-184_12:1553797	s5	5	0.472298
hTERT-184_12:1553797	s6	5	0.27812
hTERT-184_12:1553797	s7	5	0.0922807
hTERT-184_12:1553797	s13	5	0.970049
hTERT-184_12:1553797	s14	5	0.00319483
hTERT-184_12:1553797	s15	5	0.845665
hTERT-184_12:1553797	s16	5	0.738173
hTERT-184_12:1553797	s17	5	0.452998
hTERT-184_12:1553797	s18	5	0.268898
hTERT-184_12:1553797	s19	5	0.088157
hTERT-184_6:158658857	s1	5	0.968298
hTERT-184_6:158658857	s2	5	0.00487506
hTERT-184_6:158658857	s3	5	0.850886
hTERT-184_6:158658857	s4	5	0.724231
hTERT-184_6:158658857	s5	5	0.472298
hTERT-184_6:158658857	s6	5	0.27812
hTERT-184_6:158658857	s7	5	0.0922807
hTERT-184_6:158658857	s13	5	0.970049
hTERT-184_6:158658857	s14	5	0.00319483
hTERT-184_6:158658857	s15	5	0.845665
hTERT-184_6:158658857	s16	5	0.738173
hTERT-184_6:158658857	s17	5	0.452998
hTERT-184_6:158658857	s18	5	0.268898
hTERT-184_6:158658857	s19	5	0.088157
hTERT-184_2:204322298	s1	5	0.968298
hTERT-184_2:204322298	s2	5	0.00487506
hTERT-184_2:204322298	s3	5	0.850886
hTERT-184_2:204322298	s4	5	0.724231
hTERT-184_2:204322298	s5	5	0.472298
hTERT-184_2:204322298	s6	5	0.27812
hTERT-184_2:204322298	s7	5	0.0922807
hTERT-184_2:204322298	s13	5	0.970049
hTERT-184_2:204322298	s14	5	0.00319483
hTERT-184_2:204322298	s15	5	0.845665
hTERT-184_2:204322298	s16	5	0.738173
hTERT-184_2:204322298	s17	5	0.452998
hTERT-184_2:204322298	s18	5	0.268898
hTERT-184_2:204322298	s19	5	0.088157
hTERT-184_8:131138344	s1	5	0.968298
hTERT-184_8:131138344	s2	5	0.00487506
hTERT-184_8:131138344	s3	5	0.850886
hTERT-184_8:131138344	s4	5	0.724231
hTERT-184_8:131138344	s5	5	0.472298
hTERT-184_8:131138344	s6	5	0.27812
hTERT-184_8:131138344	s7	5	0.0922807
hTERT-184_8:131138344	s13	5	0.970049
hTERT-184_8:131138344	s14	5	0.00319483
hTERT-184_8:131138344	s15	5	0.845665
hTERT-184_8:131138344	s16	5	0.738173
hTERT-184_8:131138344	s17	5	0.452998
hTERT-184_8:131138344	s18	5	0.268898
hTERT-184_8:131138344	s19	5	0.088157
hTERT-184_8:105361354	s1	5	0.968298
hTERT-184_8:105361354	s2	5	0.00487506
hTERT-184_8:105361354	s3	5	0.850886
hTERT-184_8:105361354	s4	5	0.724231
hTERT-184_8:105361354	s5	5	0.472298
hTERT-184_8:105361354	s6	5	0.27812
hTERT-184_8:105361354	s7	5	0.0922807
hTERT-184_8:105361354	s13	5	0.970049
hTERT-184_8:105361354	s14	5	0.00319483
hTERT-184_8:105361354	s15	5	0.845665
hTERT-184_8:105361354	s16	5	0.738173
hTERT-184_8:105361354	s17	5	0.452998
hTERT-184_8:105361354	s18	5	0.268898
hTERT-184_8:105361354	s19	5	0.088157
hTERT-184_10:103560186	s1	5	0.968298
hTERT-184_10:103560186	s2	5	0.00487506
hTERT-184_10:103560186	s3	5	0.850886
hTERT-184_10:103560186	s4	5	0.724231
hTERT-184_10:103560186	s5	5	0.472298
hTERT-184_10:103560186	s6	5	0.27812
hTERT-184_10:103560186	s7	5	0.0922807
hTERT-184_10:103560186	s13	5	0.970049
hTERT-184_10:103560186	s14	5	0.00319483
hTERT-184_10:103560186	s15	5	0.845665
hTERT-184_10:103560186	s16	5	0.738173
hTERT-184_10:103560186	s17	5	0.452998
hTERT-184_10:103560186	s18	5	0.268898
hTERT-184_10:103560186	s19	5	0.088157
hTERT-184_9:117458475	s1	5	0.968298
hTERT-184_9:117458475	s2	5	0.00487506
hTERT-184_9:117458475	s3	5	0.850886
hTERT-184_9:117458475	s4	5	0.724231
hTERT-184_9:117458475	s5	5	0.472298
hTERT-184_9:117458475	s6	5	0.27812
hTERT-184_9:117458475	s7	5	0.0922807
hTERT-184_9:117458475	s13	5	0.970049
hTERT-184_9:117458475	s14	5	0.00319483
hTERT-184_9:117458475	s15	5	0.845665
hTERT-184_9:117458475	s16	5	0.738173
hTERT-184_9:117458475	s17	5	0.452998
hTERT-184_9:117458475	s18	5	0.268898
hTERT-184_9:117458475	s19	5	0.088157
hTERT-184_2:188690750	s1	5	0.968298
hTERT-184_2:188690750	s2	5	0.00487506
hTERT-184_2:188690750	s3	5	0.850886
hTERT-184_2:188690750	s4	5	0.724231
hTERT-184_2:188690750	s5	5	0.472298
hTERT-184_2:188690750	s6	5	0.27812
hTERT-184_2:188690750	s7	5	0.0922807
hTERT-184_2:188690750	s13	5	0.970049
hTERT-184_2:188690750	s14	5	0.00319483
hTERT-184_2:188690750	s15	5	0.845665
hTERT-184_2:188690750	s16	5	0.738173
hTERT-184_2:188690750	s17	5	0.452998
hTERT-184_2:188690750	s18	5	0.268898
hTERT-184_2:188690750	s19	5	0.088157
hTERT-184_X:10062163	s1	5	0.968298
hTERT-184_X:10062163	s2	5	0.00487506
hTERT-184_X:10062163	s3	5	0.850886
hTERT-184_X:10062163	s4	5	0.724231
hTERT-184_X:10062163	s5	5	0.472298
hTERT-184_X:10062163	s6	5	0.27812
hTERT-184_X:10062163	s7	5	0.0922807
hTERT-184_X:10062163	s13	5	0.970049
hTERT-184_X:10062163	s14	5	0.00319483
hTERT-184_X:10062163	s15	5	0.845665
hTERT-184_X:10062163	s16	5	0.738173
hTERT-184_X:10062163	s17	5	0.452998
hTERT-184_X:10062163	s18	5	0.268898
hTERT-184_X:10062163	s19	5	0.088157
hTERT-184_21:38439686	s1	5	0.968298
hTERT-184_21:38439686	s2	5	0.00487506
hTERT-184_21:38439686	s3	5	0.850886
hTERT-184_21:38439686	s4	5	0.724231
hTERT-184_21:38439686	s5	5	0.472298
hTERT-184_21:38439686	s6	5	0.27812
hTERT-184_21:38439686	s7	5	0.0922807
hTERT-184_21:38439686	s13	5	0.970049
hTERT-184_21:38439686	s14	5	0.00319483
hTERT-184_21:38439686	s15	5	0.845665
hTERT-184_21:38439686	s16	5	0.738173
hTERT-184_21:38439686	s17	5	0.452998
hTERT-184_21:38439686	s18	5	0.268898
hTERT-184_21:38439686	s19	5	0.088157
hTERT-184_13:33629393	s1	5	0.968298
hTERT-184_13:33629393	s2	5	0.00487506
hTERT-184_13:33629393	s3	5	0.850886
hTERT-184_13:33629393	s4	5	0.724231
hTERT-184_13:33629393	s5	5	0.472298
hTERT-184_13:33629393	s6	5	0.27812
hTERT-184_13:33629393	s7	5	0.0922807
hTERT-184_13:33629393	s13	5	0.970049
hTERT-184_13:33629393	s14	5	0.00319483
hTERT-184_13:33629393	s15	5	0.845665
hTERT-184_13:33629393	s16	5	0.738173
hTERT-184_13:33629393	s17	5	0.452998
hTERT-184_13:33629393	s18	5	0.268898
hTERT-184_13:33629393	s19	5	0.088157
hTERT-184_15:45974869	s1	5	0.968298
hTERT-184_15:45974869	s2	5	0.00487506
hTERT-184_15:45974869	s3	5	0.850886
hTERT-184_15:45974869	s4	5	0.724231
hTERT-184_15:45974869	s5	5	0.472298
hTERT-184_15:45974869	s6	5	0.27812
hTERT-184_15:45974869	s7	5	0.0922807
hTERT-184_15:45974869	s13	5	0.970049
hTERT-184_15:45974869	s14	5	0.00319483
hTERT-184_15:45974869	s15	5	0.845665
hTERT-184_15:45974869	s16	5	0.738173
hTERT-184_15:45974869	s17	5	0.452998
hTERT-184_15:45974869	s18	5	0.268898
hTERT-184_15:45974869	s19	5	0.088157
hTERT-184_15:40330518	s1	5	0.968298
hTERT-184_15:40330518	s2	5	0.00487506
hTERT-184_15:40330518	s3	5	0.850886
hTERT-184_15:40330518	s4	5	0.724231
hTERT-184_15:40330518	s5	5	0.472298
hTERT-184_15:40330518	s6	5	0.27812
hTERT-184_15:40330518	s7	5	0.0922807
hTERT-184_15:40330518	s13	5	0.970049
hTERT-184_15:40330518	s14	5	0.00319483
hTERT-184_15:40330518	s15	5	0.845665
hTERT-184_15:40330518	s16	5	0.738173
hTERT-184_15:40330518	s17	5	0.452998
hTERT-184_15:40330518	s18	5	0.268898
hTERT-184_15:40330518	s19	5	0.088157
hTERT-184_4:123236857	s1	5	0.968298
hTERT-184_4:123236857	s2	5	0.00487506
hTERT-184_4:123236857	s3	5	0.850886
hTERT-184_4:123236857	s4	5	0.724231
hTERT-184_4:123236857	s5	5	0.472298
hTERT-184_4:123236857	s6	5	0.27812
hTERT-184_4:123236857	s7	5	0.0922807
hTERT-184_4:123236857	s13	5	0.970049
hTERT-184_4:123236857	s14	5	0.00319483
hTERT-184_4:123236857	s15	5	0.845665
hTERT-184_4:123236857	s16	5	0.738173
hTERT-184_4:123236857	s17	5	0.452998
hTERT-184_4:123236857	s18	5	0.268898
hTERT-184_4:123236857	s19	5	0.088157
hTERT-184_4:70172516	s1	5	0.968298
hTERT-184_4:70172516	s2	5	0.00487506
hTERT-184_4:70172516	s3	5	0.850886
hTERT-184_4:70172516	s4	5	0.724231
hTERT-184_4:70172516	s5	5	0.472298
hTERT-184_4:70172516	s6	5	0.27812
hTERT-184_4:70172516	s7	5	0.0922807
hTERT-184_4:70172516	s13	5	0.970049
hTERT-184_4:70172516	s14	5	0.00319483
hTERT-184_4:70172516	s15	5	0.845665
hTERT-184_4:70172516	s16	5	0.738173
hTERT-184_4:70172516	s17	5	0.452998
hTERT-184_4:70172516	s18	5	0.268898
hTERT-184_4:70172516	s19	5	0.088157
hTERT-184_14:73459917	s1	5	0.968298
hTERT-184_14:73459917	s2	5	0.00487506
hTERT-184_14:73459917	s3	5	0.850886
hTERT-184_14:73459917	s4	5	0.724231
hTERT-184_14:73459917	s5	5	0.472298
hTERT-184_14:73459917	s6	5	0.27812
hTERT-184_14:73459917	s7	5	0.0922807
hTERT-184_14:73459917	s13	5	0.970049
hTERT-184_14:73459917	s14	5	0.00319483
hTERT-184_14:73459917	s15	5	0.845665
hTERT-184_14:73459917	s16	5	0.738173
hTERT-184_14:73459917	s17	5	0.452998
hTERT-184_14:73459917	s18	5	0.268898
hTERT-184_14:73459917	s19	5	0.088157
hTERT-184_17:17168316	s1	5	0.968298
hTERT-184_17:17168316	s2	5	0.00487506
hTERT-184_17:17168316	s3	5	0.850886
hTERT-184_17:17168316	s4	5	0.724231
hTERT-184_17:17168316	s5	5	0.472298
hTERT-184_17:17168316	s6	5	0.27812
hTERT-184_17:17168316	s7	5	0.0922807
hTERT-184_17:17168316	s13	5	0.970049
hTERT-184_17:17168316	s14	5	0.00319483
hTERT-184_17:17168316	s15	5	0.845665
hTERT-184_17:17168316	s16	5	0.738173
hTERT-184_17:17168316	s17	5	0.452998
hTERT-184_17:17168316	s18	5	0.268898
hTERT-184_17:17168316	s19	5	0.088157
hTERT-184_19:15164559	s1	5	0.968298
hTERT-184_19:15164559	s2	5	0.00487506
hTERT-184_19:15164559	s3	5	0.850886
hTERT-184_19:15164559	s4	5	0.724231
hTERT-184_19:15164559	s5	5	0.472298
hTERT-184_19:15164559	s6	5	0.27812
hTERT-184_19:15164559	s7	5	0.0922807
hTERT-184_19:15164559	s13	5	0.970049
hTERT-184_19:15164559	s14	5	0.00319483
hTERT-184_19:15164559	s15	5	0.845665
hTERT-184_19:15164559	s16	5	0.738173
hTERT-184_19:15164559	s17	5	0.452998
hTERT-184_19:15164559	s18	5	0.268898
hTERT-184_19:15164559	s19	5	0.088157
hTERT-184_6:158502527	s1	5	0.968298
hTERT-184_6:158502527	s2	5	0.00487506
hTERT-184_6:158502527	s3	5	0.850886
hTERT-184_6:158502527	s4	5	0.724231
hTERT-184_6:158502527	s5	5	0.472298
hTERT-184_6:158502527	s6	5	0.27812
hTERT-184_6:158502527	s7	5	0.0922807
hTERT-184_6:158502527	s13	5	0.970049
hTERT-184_6:158502527	s14	5	0.00319483
hTERT-184_6:158502527	s15	5	0.845665
hTERT-184_6:158502527	s16	5	0.738173
hTERT-184_6:158502527	s17	5	0.452998
hTERT-184_6:158502527	s18	5	0.268898
hTERT-184_6:158502527	s19	5	0.088157
hTERT-184_10:29840038	s1	5	0.968298
hTERT-184_10:29840038	s2	5	0.00487506
hTERT-184_10:29840038	s3	5	0.850886
hTERT-184_10:29840038	s4	5	0.724231
hTERT-184_10:29840038	s5	5	0.472298
hTERT-184_10:29840038	s6	5	0.27812
hTERT-184_10:29840038	s7	5	0.0922807
hTERT-184_10:29840038	s13	5	0.970049
hTERT-184_10:29840038	s14	5	0.00319483
hTERT-184_10:29840038	s15	5	0.845665
hTERT-184_10:29840038	s16	5	0.738173
hTERT-184_10:29840038	s17	5	0.452998
hTERT-184_10:29840038	s18	5	0.268898
hTERT-184_10:29840038	s19	5	0.088157
hTERT-184_X:135730555	s1	5	0.968298
hTERT-184_X:135730555	s2	5	0.00487506
hTERT-184_X:135730555	s3	5	0.850886
hTERT-184_X:135730555	s4	5	0.724231
hTERT-184_X:135730555	s5	5	0.472298
hTERT-184_X:135730555	s6	5	0.27812
hTERT-184_X:135730555	s7	5	0.0922807
hTERT-184_X:135730555	s13	5	0.970049
hTERT-184_X:135730555	s14	5	0.00319483
hTERT-184_X:135730555	s15	5	0.845665
hTERT-184_X:135730555	s16	5	0.738173
hTERT-184_X:135730555	s17	5	0.452998
hTERT-184_X:135730555	s18	5	0.268898
hTERT-184_X:135730555	s19	5	0.088157
hTERT-184_5:140903792	s1	5	0.968298
hTERT-184_5:140903792	s2	5	0.00487506
hTERT-184_5:140903792	s3	5	0.850886
hTERT-184_5:140903792	s4	5	0.724231
hTERT-184_5:140903792	s5	5	0.472298
hTERT-184_5:140903792	s6	5	0.27812
hTERT-184_5:140903792	s7	5	0.0922807
hTERT-184_5:140903792	s13	5	0.970049
hTERT-184_5:140903792	s14	5	0.00319483
hTERT-184_5:140903792	s15	5	0.845665
hTERT-184_5:140903792	s16	5	0.738173
hTERT-184_5:140903792	s17	5	0.452998
hTERT-184_5:140903792	s18	5	0.268898
hTERT-184_5:140903792	s19	5	0.088157
HCT116_10:115489167	s1	4	0.000596757
HCT116_10:115489167	s2	4	0.612619
HCT116_10:115489167	s3	4	0.11631
HCT116_10:115489167	s4	4	0.195883
HCT116_10:115489167	s5	4	0.400522
HCT116_10:115489167	s6	4	0.519232
HCT116_10:115489167	s7	4	0.603934
HCT116_10:115489167	s13	4	0.000202771
HCT116_10:115489167	s14	4	0.656227
HCT116_10:115489167	s15	4	0.113733
HCT116_10:115489167	s16	4	0.217513
HCT116_10:115489167	s17	4	0.430998
HCT116_10:115489167	s18	4	0.567591
HCT116_10:115489167	s19	4	0.612559
hTERT-184_7:10491642	s1	6	0.186733
hTERT-184_7:10491642	s2	6	0.00084263
hTERT-184_7:10491642	s3	6	0.132107
hTERT-184_7:10491642	s4	6	0.083096
hTERT-184_7:10491642	s5	6	0.0588083
hTERT-184_7:10491642	s6	6	0.037765
hTERT-184_7:10491642	s7	6	0.0308508
hTERT-184_7:10491642	s13	6	0.114062
hTERT-184_7:10491642	s14	6	0.000451708
hTERT-184_7:10491642	s15	6	0.108186
hTERT-184_7:10491642	s16	6	0.0661416
hTERT-184_7:10491642	s17	6	0.0468256
hTERT-184_7:10491642	s18	6	0.0232513
hTERT-184_7:10491642	s19	6	0.00953607
