# Supplementary material for: Engineered in-vitro cell line mixtures and robust evaluation of computational methods for clonal decomposition and longitudinal dynamics in cancer
Source: Sci Rep. 2017 Oct 18;7:13467. doi: 10.1038/s41598-017-13338-8 (PMC5647443; doi:10.1038/s41598-017-13338-8)
Supplement: Supplementary file 8 — Supplementary Table S6 [file 41598_2017_13338_MOESM8_ESM.xlsx]

## Sheet: Sheet1
		Median	IQR
Experiment 1	Pyclone	0.009	0.022
	Clomial	0.023	0.021
	PhyloWGS	0.02	0.02
Experiment 2	PyClone aneuploid	0.031	0.07
