# Supplementary material for: Engineered in-vitro cell line mixtures and robust evaluation of computational methods for clonal decomposition and longitudinal dynamics in cancer
Source: Sci Rep. 2017 Oct 18;7:13467. doi: 10.1038/s41598-017-13338-8 (PMC5647443; doi:10.1038/s41598-017-13338-8)
Supplement: Supplementary file 10 — Supplementary Table S8 [file 41598_2017_13338_MOESM10_ESM.xls]

## Sheet: S5.csv
number of clones	3	4	5
BIC score	2.43504e+06	1.54282e+06	1.26743e+06
improvement for going from C to C+1 clones		0.366408	0.178503
