# Supplementary material for: Engineered in-vitro cell line mixtures and robust evaluation of computational methods for clonal decomposition and longitudinal dynamics in cancer
Source: Sci Rep. 2017 Oct 18;7:13467. doi: 10.1038/s41598-017-13338-8 (PMC5647443; doi:10.1038/s41598-017-13338-8)
Supplement: Supplementary file 11 — Supplementary Table S9 [file 41598_2017_13338_MOESM11_ESM.xlsx]

## Sheet: Sheet1
Cluster ID	DAH55	DAH56	Shared
0	0	0	2
1	1	0	5
2	2	0	4
3	1	5	8
4	0	0	6
5	7	0	0
6	0	1	12
7	0	27	0
8	21	0	0
NA	0	0	2
