# Supplementary material for: Engineered in-vitro cell line mixtures and robust evaluation of computational methods for clonal decomposition and longitudinal dynamics in cancer
Source: Sci Rep. 2017 Oct 18;7:13467. doi: 10.1038/s41598-017-13338-8 (PMC5647443; doi:10.1038/s41598-017-13338-8)
Supplement: Supplementary file 12 — Supplementary Table S10 [file 41598_2017_13338_MOESM12_ESM.xlsx]

## Sheet: Sheet1
		Median	IQR
Experiment 2	PyClone aneuploid (correct copy number information)	0.031	0.07
	PyClone assuming diploid loci	0.097	0.385
	Clomial (4 clones)	0.223	0.41
	PyClone noisy CN (adding random error to CN)	0.27	0.333
