# Supplementary material for: Engineered in-vitro cell line mixtures and robust evaluation of computational methods for clonal decomposition and longitudinal dynamics in cancer
Source: Sci Rep. 2017 Oct 18;7:13467. doi: 10.1038/s41598-017-13338-8 (PMC5647443; doi:10.1038/s41598-017-13338-8)
Supplement: Supplementary file 13 — Supplementary Table S11 [file 41598_2017_13338_MOESM13_ESM.xlsx]

## Sheet: Sheet1
	Algorithm	V-measure	homogeneity	completeness
Experiment 2 assuming diploid	PyClone	0.53	0.76	0.53
	Clomial	0.49	0.63	0.47
	SciClone	0.45	0.8	0.43
Experiment 2 noisy copy numbers	PyClone	0.63	0.76	0.54
Experiment 2 correct copy numbers	PyClone	0.63	0.78	0.52
