# Supplementary material for: Engineered in-vitro cell line mixtures and robust evaluation of computational methods for clonal decomposition and longitudinal dynamics in cancer
Source: Sci Rep. 2017 Oct 18;7:13467. doi: 10.1038/s41598-017-13338-8 (PMC5647443; doi:10.1038/s41598-017-13338-8)
Supplement: Supplementary file 14 — Supplementary Table S12a [file 41598_2017_13338_MOESM14_ESM.xls]

## Sheet: Shared 48 primers
Chr1_40879952	TCGTCGGCAGCGTCAGATGTGTATAAGAGACAGCATGGATTTGTTGGGCCTTGG	Shared
Chr1_47496983	TCGTCGGCAGCGTCAGATGTGTATAAGAGACAGAAACTTTGCAACCCTCAGGC	Shared
Chr1_47583415	TCGTCGGCAGCGTCAGATGTGTATAAGAGACAGAGCACCTGTAATCCAGCAGG	Shared
Chr1_52266120	TCGTCGGCAGCGTCAGATGTGTATAAGAGACAGTATAAGCTACCATGCCCGGC	Shared
Chr1_68603432	TCGTCGGCAGCGTCAGATGTGTATAAGAGACAGCTCATTCACCGTCTCCCAGT	Shared
Chr1_8404093	TCGTCGGCAGCGTCAGATGTGTATAAGAGACAGTGAAATTCCTCCCAGCGACG	Shared
Chr10_3178881	TCGTCGGCAGCGTCAGATGTGTATAAGAGACAGAGTACAAGGCCAGCTATGACG	Shared
Chr10_38894616	TCGTCGGCAGCGTCAGATGTGTATAAGAGACAGGGACATGAACGTTTTTGGGGG	Shared
Chr11_104972190	TCGTCGGCAGCGTCAGATGTGTATAAGAGACAGAACTTTTTCCTCCCAGGGGC	Shared
Chr11_112584001	TCGTCGGCAGCGTCAGATGTGTATAAGAGACAGCAGTTCCAGCTCCTCAGTCC	Shared
Chr11_130781475	TCGTCGGCAGCGTCAGATGTGTATAAGAGACAGTGAAACGGCATTCTCCTCCC	Shared
Chr11_31454975	TCGTCGGCAGCGTCAGATGTGTATAAGAGACAGATCTCTATGGGAGCAGGGGC	Shared
Chr12_25957056	TCGTCGGCAGCGTCAGATGTGTATAAGAGACAGAACTTGGAATTTGGGCTTCAGC	Shared
Chr12_5603632	TCGTCGGCAGCGTCAGATGTGTATAAGAGACAGAATTACCAGAGCACCCTGCC	Shared
Chr12_62104219	TCGTCGGCAGCGTCAGATGTGTATAAGAGACAGAGTTGAGTTAAGTTTCTATGCGC	Shared
Chr13_110844721	TCGTCGGCAGCGTCAGATGTGTATAAGAGACAGTCCTGCAACACCATCTCTGC	Shared
Chr14_57052511	TCGTCGGCAGCGTCAGATGTGTATAAGAGACAGTCAAACATTTAGTCATTGGTGCC	Shared
Chr16_24834581	TCGTCGGCAGCGTCAGATGTGTATAAGAGACAG ATTCCTAAGCGGGGAATCAG	Shared
Chr16_33410688	TCGTCGGCAGCGTCAGATGTGTATAAGAGACAGAAGTGCTGGGATTACAGGCG	Shared
Chr17_12905574	TCGTCGGCAGCGTCAGATGTGTATAAGAGACAGCAGCCAAGCCCATTCATTAGC	Shared
Chr17_12905743	TCGTCGGCAGCGTCAGATGTGTATAAGAGACAGGACGGAGCTGGTACTTGAGG	Shared
Chr17_21217547	TCGTCGGCAGCGTCAGATGTGTATAAGAGACAGAGAAGACGGACATTGCTGCC	Shared
Chr17_26695832	TCGTCGGCAGCGTCAGATGTGTATAAGAGACAGGTGCTGGAACTGGTACTCCC	Shared
Chr17_29673219	TCGTCGGCAGCGTCAGATGTGTATAAGAGACAGATACAAGAGCCGAGGAGTGC	Shared
Chr17_39436909	TCGTCGGCAGCGTCAGATGTGTATAAGAGACAGGAAGGTCCAGATTGGAAGGA	Shared
Chr17_64025068	TCGTCGGCAGCGTCAGATGTGTATAAGAGACAGGCATTGGAATTTATATGTTTCCTC	Shared
Chr19_19446936	TCGTCGGCAGCGTCAGATGTGTATAAGAGACAGCTTGGAATTTCAGGGCAGGC	Shared
Chr19_21751895	TCGTCGGCAGCGTCAGATGTGTATAAGAGACAGGAGGACTGAGGCTGAGTTGG	Shared
Chr19_41383217	TCGTCGGCAGCGTCAGATGTGTATAAGAGACAGCAGAGAAGGGCTGGAAGTCC	Shared
Chr19_5273571	TCGTCGGCAGCGTCAGATGTGTATAAGAGACAGGACTGTGATCTCCCCAACCG	Shared
Chr19_57760057	TCGTCGGCAGCGTCAGATGTGTATAAGAGACAGCATTCCAAGGTCTGGTCCCC	Shared
Chr2_133019862	TCGTCGGCAGCGTCAGATGTGTATAAGAGACAGGCCAAACTGGAGCAAAGTCT	Shared
Chr2_133020562	TCGTCGGCAGCGTCAGATGTGTATAAGAGACAGCAGTCTGCAACAGGAACACG	Shared
Chr2_36691951	TCGTCGGCAGCGTCAGATGTGTATAAGAGACAGGGAGGGTTCAACTTAGCTGC	Shared
Chr20_41100774	TCGTCGGCAGCGTCAGATGTGTATAAGAGACAGGGGATGGGGGTACAAAAGGG	Shared
Chr22_18655860	TCGTCGGCAGCGTCAGATGTGTATAAGAGACAGACCTGCCTTCCATCTCTTGC	Shared
Chr22_23501286	TCGTCGGCAGCGTCAGATGTGTATAAGAGACAGGGATGCTCTGAGGGAGAACG	Shared
Chr3_138188485	TCGTCGGCAGCGTCAGATGTGTATAAGAGACAGAGACAGCTTGGTGTGTAGCC	Shared
Chr3_75713826	TCGTCGGCAGCGTCAGATGTGTATAAGAGACAGCCTTGGGCTGCTCCTATGG	Shared
Chr4_141847279	TCGTCGGCAGCGTCAGATGTGTATAAGAGACAGTCTTGCACATGGGACAGGTA	Shared
Chr4_149358014	TCGTCGGCAGCGTCAGATGTGTATAAGAGACAGGGAGACTGTGGTAGCCTTTGG	Shared
Chr6_127768950	TCGTCGGCAGCGTCAGATGTGTATAAGAGACAGACATTTGGCATTTCCTGGAG	Shared
Chr6_32188383	TCGTCGGCAGCGTCAGATGTGTATAAGAGACAGGGTCAATGCAGGTGGATCCC	Shared
Chr6_33235755	TCGTCGGCAGCGTCAGATGTGTATAAGAGACAGTACCTGCACCTTCATGAGCC	Shared
Chr6_36353472	TCGTCGGCAGCGTCAGATGTGTATAAGAGACAGGCAGCTTGCAGATCCCCC	Shared
Chr8_134050678	TCGTCGGCAGCGTCAGATGTGTATAAGAGACAGCAGGGAGGGGTTCCTTTGG	Shared
Chr8_95853708	TCGTCGGCAGCGTCAGATGTGTATAAGAGACAGGGTAGCAGGGCTGTTTTTGC	Shared
Chr9_114841154	TCGTCGGCAGCGTCAGATGTGTATAAGAGACAGATCTCTGGCCCCAAATGTGG	Shared

## Sheet: Experiment 1
POSITION	FORWARD PRIMER	REVERSE PRIMER	TYPE
Chr1_40879952	TCGTCGGCAGCGTCAGATGTGTATAAGAGACAGCATGGATTTGTTGGGCCTTGG	GTCTCGTGGGCTCGGAGATGTGTATAAGAGACAGACCACTACACCACACTGTCG	Shared
Chr1_47496983	TCGTCGGCAGCGTCAGATGTGTATAAGAGACAGAAACTTTGCAACCCTCAGGC	GTCTCGTGGGCTCGGAGATGTGTATAAGAGACAGAGTTGGTGACGGTTTTCTGC	Shared
Chr1_47583415	TCGTCGGCAGCGTCAGATGTGTATAAGAGACAGAGCACCTGTAATCCAGCAGG	GTCTCGTGGGCTCGGAGATGTGTATAAGAGACAGCCTTGAGTGGTCTGGAGCC	Shared
Chr1_52266120	TCGTCGGCAGCGTCAGATGTGTATAAGAGACAGTATAAGCTACCATGCCCGGC	GTCTCGTGGGCTCGGAGATGTGTATAAGAGACAGGTGGGTGTGGGGGTTAAGG	Shared
Chr1_68603432	TCGTCGGCAGCGTCAGATGTGTATAAGAGACAGCTCATTCACCGTCTCCCAGT	GTCTCGTGGGCTCGGAGATGTGTATAAGAGACAGAGGCATCTATGGGATGTGGA	Shared
Chr1_8404093	TCGTCGGCAGCGTCAGATGTGTATAAGAGACAGTGAAATTCCTCCCAGCGACG	GTCTCGTGGGCTCGGAGATGTGTATAAGAGACAGAGCCACCAGAGAGCAATGC	Shared
Chr10_3178881	TCGTCGGCAGCGTCAGATGTGTATAAGAGACAGAGTACAAGGCCAGCTATGACG	GTCTCGTGGGCTCGGAGATGTGTATAAGAGACAGAGACACACTCCACAGACAGC	Shared
Chr10_38894616	TCGTCGGCAGCGTCAGATGTGTATAAGAGACAGGGACATGAACGTTTTTGGGGG	GTCTCGTGGGCTCGGAGATGTGTATAAGAGACAGTGCACGATATCCAGGATGGC	Shared
Chr11_104972190	TCGTCGGCAGCGTCAGATGTGTATAAGAGACAGAACTTTTTCCTCCCAGGGGC	GTCTCGTGGGCTCGGAGATGTGTATAAGAGACAGGTTGCAGCCTACAGTTCAGG	Shared
Chr11_112584001	TCGTCGGCAGCGTCAGATGTGTATAAGAGACAGCAGTTCCAGCTCCTCAGTCC	GTCTCGTGGGCTCGGAGATGTGTATAAGAGACAGTTCTTGGAGCTCTACTTTTCCA	Shared
Chr11_130781475	TCGTCGGCAGCGTCAGATGTGTATAAGAGACAGTGAAACGGCATTCTCCTCCC	GTCTCGTGGGCTCGGAGATGTGTATAAGAGACAGCCCTTGACGGTGAAAACAGC	Shared
Chr11_31454975	TCGTCGGCAGCGTCAGATGTGTATAAGAGACAGATCTCTATGGGAGCAGGGGC	GTCTCGTGGGCTCGGAGATGTGTATAAGAGACAGCCAGGTGCTATGGACCTATTCC	Shared
Chr12_25957056	TCGTCGGCAGCGTCAGATGTGTATAAGAGACAGAACTTGGAATTTGGGCTTCAGC	GTCTCGTGGGCTCGGAGATGTGTATAAGAGACAGTTTGCATCTTCTTGGGCAAGC	Shared
Chr12_5603632	TCGTCGGCAGCGTCAGATGTGTATAAGAGACAGAATTACCAGAGCACCCTGCC	GTCTCGTGGGCTCGGAGATGTGTATAAGAGACAGGTGATGTTCTGTTCGCCACC	Shared
Chr12_62104219	TCGTCGGCAGCGTCAGATGTGTATAAGAGACAGAGTTGAGTTAAGTTTCTATGCGC	GTCTCGTGGGCTCGGAGATGTGTATAAGAGACAGGAAATACCTGCATCTGTTAGTCC	Shared
Chr13_110844721	TCGTCGGCAGCGTCAGATGTGTATAAGAGACAGTCCTGCAACACCATCTCTGC	GTCTCGTGGGCTCGGAGATGTGTATAAGAGACAGGCGTCGGGTCACCTATTCC	Shared
Chr14_57052511	TCGTCGGCAGCGTCAGATGTGTATAAGAGACAGTCAAACATTTAGTCATTGGTGCC	GTCTCGTGGGCTCGGAGATGTGTATAAGAGACAGGCCACAGAGAAGATTGACGC	Shared
Chr16_24834581	TCGTCGGCAGCGTCAGATGTGTATAAGAGACAG ATTCCTAAGCGGGGAATCAG	GTCTCGTGGGCTCGGAGATGTGTATAAGAGACAGAGGAGGGCTTCATTCACTCA	Shared
Chr16_33410688	TCGTCGGCAGCGTCAGATGTGTATAAGAGACAGAAGTGCTGGGATTACAGGCG	GTCTCGTGGGCTCGGAGATGTGTATAAGAGACAGGCCAAAGTGAAGAGCTGTCC	Shared
Chr17_12905574	TCGTCGGCAGCGTCAGATGTGTATAAGAGACAGCAGCCAAGCCCATTCATTAGC	GTCTCGTGGGCTCGGAGATGTGTATAAGAGACAGGGTTCAGGGTGAATGCCTCC	Shared
Chr17_12905743	TCGTCGGCAGCGTCAGATGTGTATAAGAGACAGGACGGAGCTGGTACTTGAGG	GTCTCGTGGGCTCGGAGATGTGTATAAGAGACAGCAGTTCACAACCTTCGCAGC	Shared
Chr17_21217547	TCGTCGGCAGCGTCAGATGTGTATAAGAGACAGAGAAGACGGACATTGCTGCC	GTCTCGTGGGCTCGGAGATGTGTATAAGAGACAGCTGCTTCTTTGGCACTTGGG	Shared
Chr17_26695832	TCGTCGGCAGCGTCAGATGTGTATAAGAGACAGGTGCTGGAACTGGTACTCCC	GTCTCGTGGGCTCGGAGATGTGTATAAGAGACAGCTTCAAGGGTACTCAGGGGG	Shared
Chr17_29673219	TCGTCGGCAGCGTCAGATGTGTATAAGAGACAGATACAAGAGCCGAGGAGTGC	GTCTCGTGGGCTCGGAGATGTGTATAAGAGACAGAGAAAAGATGCTGCAAGCTACC	Shared
Chr17_39436909	TCGTCGGCAGCGTCAGATGTGTATAAGAGACAGGAAGGTCCAGATTGGAAGGA	GTCTCGTGGGCTCGGAGATGTGTATAAGAGACAGCAGCAGGTGGTCACACAGAC	Shared
Chr17_64025068	TCGTCGGCAGCGTCAGATGTGTATAAGAGACAGGCATTGGAATTTATATGTTTCCTC	GTCTCGTGGGCTCGGAGATGTGTATAAGAGACAGAAGCCTAGAGCCATAGATAGCC	Shared
Chr19_19446936	TCGTCGGCAGCGTCAGATGTGTATAAGAGACAGCTTGGAATTTCAGGGCAGGC	GTCTCGTGGGCTCGGAGATGTGTATAAGAGACAGGACACGGAGAGACACTTTGC	Shared
Chr19_21751895	TCGTCGGCAGCGTCAGATGTGTATAAGAGACAGGAGGACTGAGGCTGAGTTGG	GTCTCGTGGGCTCGGAGATGTGTATAAGAGACAGCCCAGTCTCCGTGACTTTGT	Shared
Chr19_41383217	TCGTCGGCAGCGTCAGATGTGTATAAGAGACAGCAGAGAAGGGCTGGAAGTCC	GTCTCGTGGGCTCGGAGATGTGTATAAGAGACAGCCAGCCAAGGTCCATGAGG	Shared
Chr19_5273571	TCGTCGGCAGCGTCAGATGTGTATAAGAGACAGGACTGTGATCTCCCCAACCG	GTCTCGTGGGCTCGGAGATGTGTATAAGAGACAGCAATTCTCCCAGTCACCCCC	Shared
Chr19_57760057	TCGTCGGCAGCGTCAGATGTGTATAAGAGACAGCATTCCAAGGTCTGGTCCCC	GTCTCGTGGGCTCGGAGATGTGTATAAGAGACAGGAAGTCTCAAGCCAGCAGGG	Shared
Chr2_133019862	TCGTCGGCAGCGTCAGATGTGTATAAGAGACAGGCCAAACTGGAGCAAAGTCT	GTCTCGTGGGCTCGGAGATGTGTATAAGAGACAGTGTTTGGGATTTTAGGTGGAA	Shared
Chr2_133020562	TCGTCGGCAGCGTCAGATGTGTATAAGAGACAGCAGTCTGCAACAGGAACACG	GTCTCGTGGGCTCGGAGATGTGTATAAGAGACAGAAGTTAGTGACTACCAGCACC	Shared
Chr2_36691951	TCGTCGGCAGCGTCAGATGTGTATAAGAGACAGGGAGGGTTCAACTTAGCTGC	GTCTCGTGGGCTCGGAGATGTGTATAAGAGACAGAGGCTCCAGGATCCTTTTCC	Shared
Chr20_41100774	TCGTCGGCAGCGTCAGATGTGTATAAGAGACAGGGGATGGGGGTACAAAAGGG	GTCTCGTGGGCTCGGAGATGTGTATAAGAGACAGGGGAGGAGAGCTTACATGGG	Shared
Chr22_18655860	TCGTCGGCAGCGTCAGATGTGTATAAGAGACAGACCTGCCTTCCATCTCTTGC	GTCTCGTGGGCTCGGAGATGTGTATAAGAGACAGACTGGAAAGAGACAGGCACG	Shared
Chr22_23501286	TCGTCGGCAGCGTCAGATGTGTATAAGAGACAGGGATGCTCTGAGGGAGAACG	GTCTCGTGGGCTCGGAGATGTGTATAAGAGACAGGAAATGGCCCTTGTTGACCC	Shared
Chr3_138188485	TCGTCGGCAGCGTCAGATGTGTATAAGAGACAGAGACAGCTTGGTGTGTAGCC	GTCTCGTGGGCTCGGAGATGTGTATAAGAGACAGAGGACATGGGCTTCAGAACC	Shared
Chr3_75713826	TCGTCGGCAGCGTCAGATGTGTATAAGAGACAGCCTTGGGCTGCTCCTATGG	GTCTCGTGGGCTCGGAGATGTGTATAAGAGACAGATGGCTCACCTCTCCCTAGG	Shared
Chr4_141847279	TCGTCGGCAGCGTCAGATGTGTATAAGAGACAGTCTTGCACATGGGACAGGTA	GTCTCGTGGGCTCGGAGATGTGTATAAGAGACAGCACCACAGGTTATAACAGGAAACA	Shared
Chr4_149358014	TCGTCGGCAGCGTCAGATGTGTATAAGAGACAGGGAGACTGTGGTAGCCTTTGG	GTCTCGTGGGCTCGGAGATGTGTATAAGAGACAGTTGTTCTGACATCTCGACAAGC	Shared
Chr6_127768950	TCGTCGGCAGCGTCAGATGTGTATAAGAGACAGACATTTGGCATTTCCTGGAG	GTCTCGTGGGCTCGGAGATGTGTATAAGAGACAGCACTGAGAGGTAGACTTCATTCCA	Shared
Chr6_32188383	TCGTCGGCAGCGTCAGATGTGTATAAGAGACAGGGTCAATGCAGGTGGATCCC	GTCTCGTGGGCTCGGAGATGTGTATAAGAGACAGCTACTCATAGGGCTCCCAGC	Shared
Chr6_33235755	TCGTCGGCAGCGTCAGATGTGTATAAGAGACAGTACCTGCACCTTCATGAGCC	GTCTCGTGGGCTCGGAGATGTGTATAAGAGACAGTCACAACCCCAAGGAAGTGC	Shared
Chr6_36353472	TCGTCGGCAGCGTCAGATGTGTATAAGAGACAGGCAGCTTGCAGATCCCCC	GTCTCGTGGGCTCGGAGATGTGTATAAGAGACAGGTTGATGCAGTCTTCTGGTGG	Shared
Chr8_134050678	TCGTCGGCAGCGTCAGATGTGTATAAGAGACAGCAGGGAGGGGTTCCTTTGG	GTCTCGTGGGCTCGGAGATGTGTATAAGAGACAGGTGGCAGCAAGAGAAAGAGC	Shared
Chr8_95853708	TCGTCGGCAGCGTCAGATGTGTATAAGAGACAGGGTAGCAGGGCTGTTTTTGC	GTCTCGTGGGCTCGGAGATGTGTATAAGAGACAGACTGGACAGGTAAACTCAAGG	Shared
Chr9_114841154	TCGTCGGCAGCGTCAGATGTGTATAAGAGACAGATCTCTGGCCCCAAATGTGG	GTCTCGTGGGCTCGGAGATGTGTATAAGAGACAGGTCCCAGTTACTTGGGAGGC	Shared
Chr3_112066360	TCGTCGGCAGCGTCAGATGTGTATAAGAGACAGGTTTGGGTAGGATATGCCATGC	GTCTCGTGGGCTCGGAGATGTGTATAAGAGACAGCTTCCAGAAGACCATGGGGG	hTERT
Chr4_123236857	TCGTCGGCAGCGTCAGATGTGTATAAGAGACAGCTTACAACACTGACAGGAGAGG	GTCTCGTGGGCTCGGAGATGTGTATAAGAGACAGCACAGTGAACCACCATTCCC	hTERT
Chr4_70172516	TCGTCGGCAGCGTCAGATGTGTATAAGAGACAGGGACTGGAAGCAACTCAGC	GTCTCGTGGGCTCGGAGATGTGTATAAGAGACAGTGCCACAGGACAAAACAGAAG	hTERT
Chr5_71609959	TCGTCGGCAGCGTCAGATGTGTATAAGAGACAGTGTTCTTTTTCTCTTGCTTCCC	GTCTCGTGGGCTCGGAGATGTGTATAAGAGACAGTCACTGAATTGTCAACTATGCG	hTERT
Chr5_140903792	TCGTCGGCAGCGTCAGATGTGTATAAGAGACAGCCTTCGACACCCAGGATGAG	GTCTCGTGGGCTCGGAGATGTGTATAAGAGACAGCTGTGGGAGAGGGGAAATCA	hTERT
Chr6_7301834	TCGTCGGCAGCGTCAGATGTGTATAAGAGACAGACAGTGTTCAGAGGAAGAGC	GTCTCGTGGGCTCGGAGATGTGTATAAGAGACAGAGGAAAGGGTGCCAGAATCC	hTERT
Chr6_158658857	TCGTCGGCAGCGTCAGATGTGTATAAGAGACAGACTTTTCCACCCTTCCAAATGT	GTCTCGTGGGCTCGGAGATGTGTATAAGAGACAGTCAAATATGGGCGGGAGGAG	hTERT
Chr7_6370144	TCGTCGGCAGCGTCAGATGTGTATAAGAGACAGGTTGCAGAGCCAGTAACCCC	GTCTCGTGGGCTCGGAGATGTGTATAAGAGACAGGACCCACCAAGTGCTTTTCC	hTERT
Chr8_131138344	TCGTCGGCAGCGTCAGATGTGTATAAGAGACAGCCCCATTTCCCTATGGATGCC	GTCTCGTGGGCTCGGAGATGTGTATAAGAGACAGGGGAAACTTTTATGGTAGCCCC	hTERT
Chr8_105361354	TCGTCGGCAGCGTCAGATGTGTATAAGAGACAGGCCTTGCCACTCCACTAAGT	GTCTCGTGGGCTCGGAGATGTGTATAAGAGACAGTTCATGAAGAGGCCAGTGC	hTERT
Chr9_126520068	TCGTCGGCAGCGTCAGATGTGTATAAGAGACAGCGGAAGAGCAATGCAGAAGC	GTCTCGTGGGCTCGGAGATGTGTATAAGAGACAGCTTACTGCACATTCATTTTCCCC	hTERT
Chr9_117458475	TCGTCGGCAGCGTCAGATGTGTATAAGAGACAGGAGAGGATGGTTTGGAGGGC	GTCTCGTGGGCTCGGAGATGTGTATAAGAGACAGCCATATATTGCATGTGGGTAGCC	hTERT
Chr10_103560186	TCGTCGGCAGCGTCAGATGTGTATAAGAGACAGTCTTCATCACTGCCTTCATTTTC	GTCTCGTGGGCTCGGAGATGTGTATAAGAGACAGAGTGGTTTGGTGAAGGGTCT	hTERT
Chr10_29840038	TCGTCGGCAGCGTCAGATGTGTATAAGAGACAGTTTTTCCTCCCCGCTTCTCG	GTCTCGTGGGCTCGGAGATGTGTATAAGAGACAGTACTGCACAGAAACCTCCGG	hTERT
Chr11_82644764	TCGTCGGCAGCGTCAGATGTGTATAAGAGACAGTCCATGTTCACAGTCAACTCC	GTCTCGTGGGCTCGGAGATGTGTATAAGAGACAGACGTCTGGTTGTGAAACACC	hTERT
Chr11_60105199	TCGTCGGCAGCGTCAGATGTGTATAAGAGACAGACAAGAAATGATCCCTCCGG	GTCTCGTGGGCTCGGAGATGTGTATAAGAGACAGTCGTCCAACTTACACTGCAA	hTERT
Chr12_109936056	TCGTCGGCAGCGTCAGATGTGTATAAGAGACAGACATCCTCCATAACCACGGG	GTCTCGTGGGCTCGGAGATGTGTATAAGAGACAGCCAGCCACGGATACTTACCC	hTERT
Chr12_1553797	TCGTCGGCAGCGTCAGATGTGTATAAGAGACAGGCCTTAGATCATCCAGCCCC	GTCTCGTGGGCTCGGAGATGTGTATAAGAGACAGAGCAACTGGATTTTCACAGGC	hTERT
Chr13_33629393	TCGTCGGCAGCGTCAGATGTGTATAAGAGACAGTGACTTTCTAAGCCAGGACAAG	GTCTCGTGGGCTCGGAGATGTGTATAAGAGACAGGCCATGACAATCAGCCTAGG	hTERT
Chr14_73459917	TCGTCGGCAGCGTCAGATGTGTATAAGAGACAGCCCAATGAGAAGCCCTTGGG	GTCTCGTGGGCTCGGAGATGTGTATAAGAGACAGGAGAAGCTCATCCAGGACCG	hTERT
Chr14_45473265	TCGTCGGCAGCGTCAGATGTGTATAAGAGACAGTGGGATGAAAACCTGAATGGG	GTCTCGTGGGCTCGGAGATGTGTATAAGAGACAGAGTTCGAGGTGATGAGACAGG	hTERT
Chr15_40330518	TCGTCGGCAGCGTCAGATGTGTATAAGAGACAGTAGCCACACAGGGCAAAAGG	GTCTCGTGGGCTCGGAGATGTGTATAAGAGACAGCTTCAGATGACGGTCGAACC	hTERT
Chr15_45974869	TCGTCGGCAGCGTCAGATGTGTATAAGAGACAGCTGGTTGGGTGGATGTGGAT	GTCTCGTGGGCTCGGAGATGTGTATAAGAGACAGCCTGAGTCTCCCAAAGTGCT	hTERT
Chr16_81208515	TCGTCGGCAGCGTCAGATGTGTATAAGAGACAGTTCAGCATGGAGGACACAGC	GTCTCGTGGGCTCGGAGATGTGTATAAGAGACAGCATCCAAGCCTCTCTGACCC	hTERT
Chr16_58573901	TCGTCGGCAGCGTCAGATGTGTATAAGAGACAGCATCTGTTGCCCAAGCTTGC	GTCTCGTGGGCTCGGAGATGTGTATAAGAGACAGCCTCTTCCCTTATGCCTGCC	hTERT
Chr17_17168316	TCGTCGGCAGCGTCAGATGTGTATAAGAGACAGTGGAAGGGCAGGCTTAAAGC	GTCTCGTGGGCTCGGAGATGTGTATAAGAGACAGTGAAACACTTGTGGTCCTAAGC	hTERT
Chr17_16649880	TCGTCGGCAGCGTCAGATGTGTATAAGAGACAGTGGCACTGGTCTTCTCTTCC	GTCTCGTGGGCTCGGAGATGTGTATAAGAGACAGCTCACCAAGGAGCAGCTGG	hTERT
Chr19_7605637	TCGTCGGCAGCGTCAGATGTGTATAAGAGACAGCAGCCTTCTCAGCATCCTGG	GTCTCGTGGGCTCGGAGATGTGTATAAGAGACAGGGGCGTGAAGAGAGACAAGG	hTERT
Chr20_50803444	TCGTCGGCAGCGTCAGATGTGTATAAGAGACAGCAATTCTGGCCGACTCCCC	GTCTCGTGGGCTCGGAGATGTGTATAAGAGACAGTCCATATCTGCGGCATCTGC	hTERT
Chr21_38439686	TCGTCGGCAGCGTCAGATGTGTATAAGAGACAGCACTCTTTCATTGCCCCAGC	GTCTCGTGGGCTCGGAGATGTGTATAAGAGACAGACATGTTGGCTTTGTGACCG	hTERT
Chr21_28212760	TCGTCGGCAGCGTCAGATGTGTATAAGAGACAGCACACTTGCCGTTGATACACC	GTCTCGTGGGCTCGGAGATGTGTATAAGAGACAGTGGACAAGCCTCAGAATCCC	hTERT
Chr22_50572406	TCGTCGGCAGCGTCAGATGTGTATAAGAGACAGTGGGATTACACACGTGAGCC	GTCTCGTGGGCTCGGAGATGTGTATAAGAGACAGGTGGATGACGTGTTCAAGTGC	hTERT
Chr22_46652372	TCGTCGGCAGCGTCAGATGTGTATAAGAGACAGAGCAGAGGACAAGATTGGGG	GTCTCGTGGGCTCGGAGATGTGTATAAGAGACAGAACAGCCACCGTTATCTGGG	hTERT
ChrX_135730555	TCGTCGGCAGCGTCAGATGTGTATAAGAGACAGCACTGGACTGCCCATCAGC	GTCTCGTGGGCTCGGAGATGTGTATAAGAGACAGACAAACATTATGCCACAAGACC	hTERT
Chr2_188690750	TCGTCGGCAGCGTCAGATGTGTATAAGAGACAGTACAAGTGGCGAGGGAAAGC	GTCTCGTGGGCTCGGAGATGTGTATAAGAGACAGCCTCTGGGCTCTCTCATGC	hTERT
Chr20_8770822	TCGTCGGCAGCGTCAGATGTGTATAAGAGACAGCCACCCTTATGTTTCTGTCACC	GTCTCGTGGGCTCGGAGATGTGTATAAGAGACAGTCTCTACGAGTTTTTCTTGCCG	hTERT
ChrX_10062163	TCGTCGGCAGCGTCAGATGTGTATAAGAGACAGGGAGGGAAGAGACACATCACC	GTCTCGTGGGCTCGGAGATGTGTATAAGAGACAGCTCTCCCGGTGCATTTCTCC	hTERT
Chr5_140558212	TCGTCGGCAGCGTCAGATGTGTATAAGAGACAGTGGCAGGAAATACCCAGAGC	GTCTCGTGGGCTCGGAGATGTGTATAAGAGACAGAGACCTTCACAACCAGGAAGC	hTERT
Chr19_15164559	TCGTCGGCAGCGTCAGATGTGTATAAGAGACAGCTACTCCAGGCCTGTTTGGG	GTCTCGTGGGCTCGGAGATGTGTATAAGAGACAGCTCCAGCTTGACCATCTCCC	hTERT
Chr1_160640680	TCGTCGGCAGCGTCAGATGTGTATAAGAGACAGGACCATTCTGATGCAGGTGC	GTCTCGTGGGCTCGGAGATGTGTATAAGAGACAGCCTCCTCTCCTTCCTCAACG	hTERT
Chr7_10491642	TCGTCGGCAGCGTCAGATGTGTATAAGAGACAGTTTCGGTGTGTCAATCCTCA	GTCTCGTGGGCTCGGAGATGTGTATAAGAGACAGACTGACTTGGGTGCTGGAAG	hTERT
Chr7_102854504	TCGTCGGCAGCGTCAGATGTGTATAAGAGACAGGTCAAATTCGGGAGAACAGG	GTCTCGTGGGCTCGGAGATGTGTATAAGAGACAGTTTTTGTTTTCTTAGTGGGATGTC	hTERT
Chr6_158502527	TCGTCGGCAGCGTCAGATGTGTATAAGAGACAGCGATGAGGATCCGTGAGAGC	GTCTCGTGGGCTCGGAGATGTGTATAAGAGACAGCACAGGTCAGGGCAAGAGG	hTERT
Chr6_32268501	TCGTCGGCAGCGTCAGATGTGTATAAGAGACAGAGGTCCTAGGCACAGAAATAGG	GTCTCGTGGGCTCGGAGATGTGTATAAGAGACAGACACTGGGCAAAGAGAAGGG	hTERT
Chr2_204322298	TCGTCGGCAGCGTCAGATGTGTATAAGAGACAGGCAGGCTGGTCTTGAACTCC	GTCTCGTGGGCTCGGAGATGTGTATAAGAGACAGTTTTCTCTCCCACCCATCCC	hTERT
Chr3_15080696	TCGTCGGCAGCGTCAGATGTGTATAAGAGACAGCAGGTTTGACCAGCACAAGC	GTCTCGTGGGCTCGGAGATGTGTATAAGAGACAGAGAGTGTGATCCAATGGAGGC	hTERT
Chr9_37490422	TCGTCGGCAGCGTCAGATGTGTATAAGAGACAGAGCTACCTCACGTCTTTCAGC	GTCTCGTGGGCTCGGAGATGTGTATAAGAGACAGAGAACCAATGGGAAGCAGCC	hTERT
Chr15_60345430	TCGTCGGCAGCGTCAGATGTGTATAAGAGACAGGCTCCTGCTGGCTTCTTCC	GTCTCGTGGGCTCGGAGATGTGTATAAGAGACAGGCCACTATCCACAGCTAGAGG	hTERT
Chr1_75622616	TCGTCGGCAGCGTCAGATGTGTATAAGAGACAGTCTGTTGCTTTTCTCCCTGC	GTCTCGTGGGCTCGGAGATGTGTATAAGAGACAGCTGATTGCCTGGGAGACAGC	HCT116
Chr1_84880380	TCGTCGGCAGCGTCAGATGTGTATAAGAGACAGCATCTTTGCAGCCTGGATGG	GTCTCGTGGGCTCGGAGATGTGTATAAGAGACAGTGGTGTGGACTCCGATTTAGG	HCT116
Chr10_112724573	TCGTCGGCAGCGTCAGATGTGTATAAGAGACAGGCCGGGAAGAGAATTCAATGC	GTCTCGTGGGCTCGGAGATGTGTATAAGAGACAGGCCGTAAATCAAGCATCCGC	HCT116
Chr10_115489167	TCGTCGGCAGCGTCAGATGTGTATAAGAGACAGAGCTGATTTGGTCGTCTCCT	GTCTCGTGGGCTCGGAGATGTGTATAAGAGACAGAGTTCCTTGGTGAGCATGGA	HCT116
Chr10_5177350	TCGTCGGCAGCGTCAGATGTGTATAAGAGACAGAACAGACCAGGTGAGTCACG	GTCTCGTGGGCTCGGAGATGTGTATAAGAGACAGGAAACCGTGTCTGCTTAGCG	HCT116
Chr11_104869708	TCGTCGGCAGCGTCAGATGTGTATAAGAGACAGAGCACCCCCAAATTTTTGAC	GTCTCGTGGGCTCGGAGATGTGTATAAGAGACAGCGTTCTGCATTTCTATTCTGGA	HCT116
Chr11_114451027	TCGTCGGCAGCGTCAGATGTGTATAAGAGACAGGAGTTTTCCTCTCAGGCATTCC	GTCTCGTGGGCTCGGAGATGTGTATAAGAGACAGACCACCTTACCCCCTCTTAGG	HCT116
Chr11_120745874	TCGTCGGCAGCGTCAGATGTGTATAAGAGACAGGTAACCTGGGGCCTGTTTGG	GTCTCGTGGGCTCGGAGATGTGTATAAGAGACAGGATAACTGGGAGCAGGAGGC	HCT116
Chr11_5475506	TCGTCGGCAGCGTCAGATGTGTATAAGAGACAGATCCACCTTTGGCATGGACC	GTCTCGTGGGCTCGGAGATGTGTATAAGAGACAGGCACAGGAGGCACAAATAGG	HCT116
Chr11_63520131	TCGTCGGCAGCGTCAGATGTGTATAAGAGACAGTCTGTCCTCAGAAGCTTTCCA	GTCTCGTGGGCTCGGAGATGTGTATAAGAGACAGTGAGCTAAGCATACGTTCATTTTT	HCT116
Chr11_85630411	TCGTCGGCAGCGTCAGATGTGTATAAGAGACAGAGCTGGTAATTTGCTGAATCACC	GTCTCGTGGGCTCGGAGATGTGTATAAGAGACAGTGTTTCCTTTGCAGCTTTCCG	HCT116
Chr12_20864356	TCGTCGGCAGCGTCAGATGTGTATAAGAGACAGAAATCTGCTGTTAAACACTGGC	GTCTCGTGGGCTCGGAGATGTGTATAAGAGACAGCTGCTTGACTCTAGGAGACACG	HCT116
Chr14_24606792	TCGTCGGCAGCGTCAGATGTGTATAAGAGACAGTGGGAAGACCTGGGAGAAGG	GTCTCGTGGGCTCGGAGATGTGTATAAGAGACAGTGATTGAGCCTGTGTGAGGG	HCT116
Chr15_44900675	TCGTCGGCAGCGTCAGATGTGTATAAGAGACAGTCCCTACATTAAATGCCCTCCG	GTCTCGTGGGCTCGGAGATGTGTATAAGAGACAGTGAAGAAAGTGGATCCCCAGC	HCT116
Chr15_51529112	TCGTCGGCAGCGTCAGATGTGTATAAGAGACAGGATTGCTCACTTCATTTCAGTGG	GTCTCGTGGGCTCGGAGATGTGTATAAGAGACAGGCAGATTCCTGTGGATGGGG	HCT116
Chr15_78764285	TCGTCGGCAGCGTCAGATGTGTATAAGAGACAGTTGTCAAGAGTGGTTTTTGAAGA	GTCTCGTGGGCTCGGAGATGTGTATAAGAGACAGGGATTTTGTTGTTGCTGCTG	HCT116
Chr16_20648702	TCGTCGGCAGCGTCAGATGTGTATAAGAGACAGGAAGGATGACTGGAGCAGGG	GTCTCGTGGGCTCGGAGATGTGTATAAGAGACAGCTGGCCTCTCTGATCAACCC	HCT116
Chr16_65022234	TCGTCGGCAGCGTCAGATGTGTATAAGAGACAGTTGTGATTTCAAACGATTCCA	GTCTCGTGGGCTCGGAGATGTGTATAAGAGACAGTCCTTTGAGAAATTTATTGGGATT	HCT116
Chr16_84215692	TCGTCGGCAGCGTCAGATGTGTATAAGAGACAGACGGTGCATGTCACCACTT	GTCTCGTGGGCTCGGAGATGTGTATAAGAGACAGTTCTTGCGAGACAGGAGATTC	HCT116
Chr17_2323517	TCGTCGGCAGCGTCAGATGTGTATAAGAGACAGCCTCAACCCAGTGCATCTCC	GTCTCGTGGGCTCGGAGATGTGTATAAGAGACAGAACCCACGGAGGATGAAAGG	HCT116
Chr18_72238472	TCGTCGGCAGCGTCAGATGTGTATAAGAGACAGAAGGAACCAAGGCAGGAAGT	GTCTCGTGGGCTCGGAGATGTGTATAAGAGACAGCCCTTGTTCAGAGCTGGTTC	HCT116
Chr19_15038754	TCGTCGGCAGCGTCAGATGTGTATAAGAGACAGCATTTTCCACCTGTCCGTCT	GTCTCGTGGGCTCGGAGATGTGTATAAGAGACAGAGGACAACTGGCCCTTTTCT	HCT116
Chr19_21713459	TCGTCGGCAGCGTCAGATGTGTATAAGAGACAGTGCTGTTTCTAAGCCAGACC	GTCTCGTGGGCTCGGAGATGTGTATAAGAGACAGTGAACCACTGTGCCAGGC	HCT116
Chr19_44652954	TCGTCGGCAGCGTCAGATGTGTATAAGAGACAGAAAATCTGGACCAGCTCCCC	GTCTCGTGGGCTCGGAGATGTGTATAAGAGACAGCTCACCCACTGACAGCAGG	HCT116
Chr19_57686731	TCGTCGGCAGCGTCAGATGTGTATAAGAGACAGGAGAAGTCAAAGATGGCGGC	GTCTCGTGGGCTCGGAGATGTGTATAAGAGACAGTGCAAGAGCCTGAAGAACGG	HCT116
Chr19_9226192	TCGTCGGCAGCGTCAGATGTGTATAAGAGACAGGGCCATGACTGCAAGAAAGC	GTCTCGTGGGCTCGGAGATGTGTATAAGAGACAGAACCTGCTCATTCTCCTGGC	HCT116
Chr19_9236886	TCGTCGGCAGCGTCAGATGTGTATAAGAGACAGATGAGTGGGTTCAGCATGGG	GTCTCGTGGGCTCGGAGATGTGTATAAGAGACAGGGTGTTGTTCCTCTCTCTGGG	HCT116
Chr2_169763262	TCGTCGGCAGCGTCAGATGTGTATAAGAGACAGTGCTTGTATCTATTCTTCCATCG	GTCTCGTGGGCTCGGAGATGTGTATAAGAGACAGAAAGTTGATTACCGGGGACA	HCT116
Chr2_170055255	TCGTCGGCAGCGTCAGATGTGTATAAGAGACAGTTGAAATCAGCCCGAATACCC	GTCTCGTGGGCTCGGAGATGTGTATAAGAGACAGTTTCAAGCTGATCGCACTTGC	HCT116
Chr2_178762824	TCGTCGGCAGCGTCAGATGTGTATAAGAGACAGCCCATGGTTGAAGAGTCACG	GTCTCGTGGGCTCGGAGATGTGTATAAGAGACAGTTGAAGAACAGACTGACCTGG	HCT116
Chr2_27663416	TCGTCGGCAGCGTCAGATGTGTATAAGAGACAGGCAGGACCAGGAAGAGAACC	GTCTCGTGGGCTCGGAGATGTGTATAAGAGACAGGCTTCTCACTCTGCTCTCACC	HCT116
Chr2_44201259	TCGTCGGCAGCGTCAGATGTGTATAAGAGACAGCCCGCATCCTCTTTCTACCC	GTCTCGTGGGCTCGGAGATGTGTATAAGAGACAGAGCATGCCCCGTATCAAAGG	HCT116
Chr3_119211294	TCGTCGGCAGCGTCAGATGTGTATAAGAGACAGGGGAAGCCAGTTTATTAGGAACC	GTCTCGTGGGCTCGGAGATGTGTATAAGAGACAGTCAAGGTATAGGTGCCAAGC	HCT116
Chr3_121838319	TCGTCGGCAGCGTCAGATGTGTATAAGAGACAGGGCAACCTCTATTCTGCCC	GTCTCGTGGGCTCGGAGATGTGTATAAGAGACAGCCAGGAACTTACAAAGGAAAGGG	HCT116
Chr3_188327461	TCGTCGGCAGCGTCAGATGTGTATAAGAGACAGTGTCCACCTCCTTCAACACG	GTCTCGTGGGCTCGGAGATGTGTATAAGAGACAGGGTTCTGGTTCCCTGCTCC	HCT116
Chr3_189706661	TCGTCGGCAGCGTCAGATGTGTATAAGAGACAGCAGCTCAGGAGAGAAGAAATGC	GTCTCGTGGGCTCGGAGATGTGTATAAGAGACAGTGTGAGGGAACTTGCCACC	HCT116
Chr4_175413296	TCGTCGGCAGCGTCAGATGTGTATAAGAGACAGGGGTTTTTGCTTGAAATGGA	GTCTCGTGGGCTCGGAGATGTGTATAAGAGACAGCACATTTCCCTATAACATGTTCAACT	HCT116
Chr4_177113779	TCGTCGGCAGCGTCAGATGTGTATAAGAGACAGCCGACATTTCTTTCATCTGTGC	GTCTCGTGGGCTCGGAGATGTGTATAAGAGACAGTGCGTTTACCCCTGGTTTCC	HCT116
Chr4_2181016	TCGTCGGCAGCGTCAGATGTGTATAAGAGACAGGAAATGCCAAGGTCACAACT	GTCTCGTGGGCTCGGAGATGTGTATAAGAGACAGCCACACCCTCTTTTGAAGATTT	HCT116
Chr4_42580442	TCGTCGGCAGCGTCAGATGTGTATAAGAGACAGTGCCTGGGTAAATTTCACAAC	GTCTCGTGGGCTCGGAGATGTGTATAAGAGACAGAGCAAAGTGTTCCTCCCAAA	HCT116
Chr5_102440383	TCGTCGGCAGCGTCAGATGTGTATAAGAGACAGTGAATTCATCTCTTTGGTCCATT	GTCTCGTGGGCTCGGAGATGTGTATAAGAGACAGCACCGAAACAGCACCTTCTC	HCT116
Chr5_78296755	TCGTCGGCAGCGTCAGATGTGTATAAGAGACAGCTCTCACCGAACCAGATGGG	GTCTCGTGGGCTCGGAGATGTGTATAAGAGACAGCCATTGATGGCGAGGAATGG	HCT116
Chr6_29455098	TCGTCGGCAGCGTCAGATGTGTATAAGAGACAGAGGATAGCATGGAAGAGCCC	GTCTCGTGGGCTCGGAGATGTGTATAAGAGACAGGGTGTGTCTCTGTCTCCTGG	HCT116
Chr6_30231224	TCGTCGGCAGCGTCAGATGTGTATAAGAGACAGTCTTTCTCCCCTGGGTGTCC	GTCTCGTGGGCTCGGAGATGTGTATAAGAGACAGGTGGCATCCCTCTTCTCTGC	HCT116
Chr6_30899524	TCGTCGGCAGCGTCAGATGTGTATAAGAGACAGACACACAGCCCCATCTTTCC	GTCTCGTGGGCTCGGAGATGTGTATAAGAGACAGCTGGGGAAGAGGAACTGTGC	HCT116
Chr6_36642168	TCGTCGGCAGCGTCAGATGTGTATAAGAGACAGTGCTTCTGGGCAGAACTTGG	GTCTCGTGGGCTCGGAGATGTGTATAAGAGACAGGTGGTTTGTCTGCATTGGGG	HCT116
Chr6_51720838	TCGTCGGCAGCGTCAGATGTGTATAAGAGACAGGTCCAAGAGCAGAGCCATCC	GTCTCGTGGGCTCGGAGATGTGTATAAGAGACAGAGAGGGCCTAAGACATATGTGG	HCT116
Chr7_36446121	TCGTCGGCAGCGTCAGATGTGTATAAGAGACAGACAAGAACAGCCTGGTACCG	GTCTCGTGGGCTCGGAGATGTGTATAAGAGACAGAAAGAAAAGGCTTCCAAAGACC	HCT116
