# Supplementary material for: Engineered in-vitro cell line mixtures and robust evaluation of computational methods for clonal decomposition and longitudinal dynamics in cancer
Source: Sci Rep. 2017 Oct 18;7:13467. doi: 10.1038/s41598-017-13338-8 (PMC5647443; doi:10.1038/s41598-017-13338-8)
Supplement: Supplementary file 18 — Supplementary Table S15 [file 41598_2017_13338_MOESM18_ESM.xls]

## Sheet: S7.csv
	S1	S2	S3	S4	S5	S6	S7	S8	S9	S10	S11	S12	S13	S14
C1	1.23e-07	1.31e-07	2.46e-08	3.26e-08	8.4e-09	9.58e-08	4.9e-09	6.9e-09	1.86e-07	4.7e-09	7.8e-08	3.98e-08	9.68e-07	1.17e-08
C2	0.595735	0.583826	0.489566	0.490599	0.428496	0.420574	0.270375	0.302475	0.132126	0.131225	0.0439426	0.0579289	0.00275861	0.00274363
C3	0.394063	0.397165	0.410154	0.41655	0.431181	0.41989	0.452952	0.448689	0.47017	0.46357	0.48202	0.474254	0.474995	0.468119
C4	0.0102022	0.0190092	0.10028	0.0928516	0.140323	0.159536	0.276673	0.248836	0.397704	0.405205	0.474038	0.467817	0.522245	0.529137
